# Supplementary material for: Region-specific laboratory reference intervals are important: A systematic review of the data from Africa
Source: PLOS Glob Public Health. 2022 Nov 14;2(11):e0000783. doi: 10.1371/journal.pgph.0000783 (PMC10021479; doi:10.1371/journal.pgph.0000783)
Supplement: S1 Data — (XLS) [file pgph.0000783.s002.xls]

## Sheet: Table X
References	Years of study	Country/ies of study	N	Study population, recruitment and type	Ages*	Definition of "healthy"	Parameters measured	RIs Methods	Analysis platforms	Comparisons across RI data sets / data sources
Asare 2012	Not reported	Ghana	4733	Adults, randomly selected from Urban areas	25-65	Apparently healthy HIV-negative volunteers, excluded via screening questionnaire: pregnant, breastfeeding, inpatients in a hospital or subjectively ill during the last month, rec'd medical treatment (no time specified), recent or recurrent infection, including HIV and malaria, smoked in the hour before blood was drawn, donated blood in the preceding month	Fasting Blood Glucose, 2HPP, total cholesterol, HDL cholesterol, LDL cholesterol, TG, UA, U, albumin, ALP	CLSI	Erba Smartlab Automatic Chemistry Analyzer (Erba, TransAsia, India)	Brief mention at the end of the discussion that the wide deviation from the manufacture’s RIs supports our views that local RIs are critical to proper laboratory diagnosis. The assay platforms used in this study are from the UK and from India. No statistical testing was reported. Comparisons were reported in a table, differences were not quantified.
Sagnia 2011	2009-2010	Cameroon	352	Children from Yaounde township were recruited by healthcare assistants at the vaccination unit and by township social assistants	birth-6y	Negative for anti-HIV antibodies, non-pregnant women, non smokers, Body Mass Index (BMI) ≥18.5 kg/m2 , no history of current or recent morbid conditions such as gastrointestinal tract infections, active tuberculosis, no major surgery, no medication or allergy to drugs, no autoimmune diseases, and no history of blood transfusion	Lymphocyte subset reference values CD3+, CD4+, CD8+, CD19+, NK, 4/DR/38, 4/DR, 4/38, 8/DR/38, 8/DR, 8/38, 3/4/RO, 3/4/RA, 4/RO, 4/RA, 3/8/RO, 3/8/RA, 8/RO, 8/RA, 4/RA/62L, 8/RA/62L	Other	FACSCalibur flow cytometer (BD Biosciences, San Jose, CA)	The authors compared their results to selected results from USA, The Netherlands, Malawi, Kenya, Saudia Arabia, Ethiopia, Zambia and Uganda. Normal lymphocyte subsets values among children from Cameroon differ from reported values in Caucasian and some African populations. No statistical testing was reported. Comparisons were reported in a table, differences were not quantified.
Bawua 2020	2017	Ghana	501	Adults recruited from public institutions, schools, health facilities, social centers, churches, and mosques	18-70	We defined a healthy volunteer, as a participant with no clinical evidence of TB or HIV and no physical symptom of illness for more than 2 weeks before enrollment, including no evidence of fever, or weight loss. No laboratory screening tests reported	RBC, Hb, Hct, MCV, MCHC, RDW, platelet, MPV, WBC, neutrophils, eosinophils, lymphocytes, basophils, monocytes, IgG, IgA, IgM, C3, folate, TF, vitamin B12, Fe, ferritin, CRP	C-RIDL	Sysmex XN-1000 analyzer; Beckman-Coulter/AU480; Centaur-XP/Siemens	The authors compared their RIs to those from Kenya, Uganda, Zimbabwe, Morocco, Turkey, Malasia, China, Australia, Spain, Japan, and the USA. Global comparison of Ghanaian RIs revealed lower-side shift of RIs for leukocyte and neutrophil counts, female hemoglobin and male platelet count, especially compared to non-African countries. No statistical testing is reported to compare RIs across regions/…
Dosoo 2014	2009-2010	Ghana	1442	Children and adolescents randomly selected from DSS	0.5-4, 5-12, 13-17	Participants with the following outcomes that could affect the serum biochemical parameters were excluded from the study (75 out of the 576 initial participants): pregnancy, HIV-positive status, hepatitis B/C infection, malaria, and urine glucose	ALT, AST, Amylase, CK, GGT, LDH, total Protein, Albumin, total Bilirubin, Direct Bilirubin, Cholesterol, Glucose, Iron, Triglycerides, Urea, Creatinine, Uric acid, Chloride, Phosphorus, Potassium, Sodium, Hemoglobin, Hematocrit, RBC, MCV, MCH, MCHC, RDW, Platelets, PDW, Total WBC, Lymphocytes, Monocytes, Granulocytes	CLSI	ABX Micros 60 Hematology Analyzers (Horiba-ABX, Montpellier, France)	The authors compared their results to those from Kenya, Uganda, Tazania, an unnamed "Western country", and lower limits provided from the WHO (presumably from "developed countries"). Hemoglobin, hematocrit, mean cell volume, erythrocytes, urea, and creatinine were lower when compared with values from northern countries but alanine aminotransferase, aspartate aminotransferase, and total bilirubin …
Maphephu, 2011	Not reported	Botswana	309	Adult anonymised residual blood samples from blood donors	16-60	Healthy, full-term newborns weighing >2.5 kg, HIV negative mothers	Total cholesterol, HDL cholesterol, non-HDL cholesterol	CLSI	COBAS Integra 400	The authors compare the cut-off values of total cholesterol concentration in a table showing their Batswana results and those from North American populations according to recommendations of the Laboratory Standardization Panel of the National Cholesterol Education Program. No statistical testing was reported. Comparisons were reported in a table, differences were not quantified.
Beavogui 2020	2011-2013	Guinea	450	Children, adolescents and adults, no description of recruitment. Some enrolled for 3 visits, across seasons.	6-10, 11-15, 16-45	Healthy Tanzanian children/adolescents, HIV negative, with no clinically apparent acute or chronic illness, were not currently on any medications, or were pregnant	WBC, RBC, Hemoglobin, Hematocrit, MCV, MCH, MCHC, Platelet, MPV, Lymphocytes, Monocytes, Neutrophils, Eosinophils, Basophils, AST, ALT, Total Bilirubin, Creatinine	CLSI	ABX Pentra 60 Hematology Analyzers (Horiba-ABX, Montpellier, France); Piccolo® xpress™ Chemistry Analyzer (USA)	No
Yeshanew 2017	2016	Ethiopia	400	Pregnant women randomly sampled from ANC clinic attendees	18-40	Healthy children; excluded: acute or serious chronic disease, recent use of investigational or nonregistered drugs, administration of immunoglobulins, blood transfusions within 3 months preceding the blood sampling, administration of immunosuppressants within 6 months prior to blood sampling, same sex twin, a family history of congenital or hereditary immunodeficiency, history of splenectomy, maj…	WBC, Neutrophil, Mixed, Lymphocyte, Platlet , CD4+, CD8+ T cells, RBC, Hb, Hct, MCV, MCH, MCHC	CLSI	CELL-DYN 1800; FACS Calibur system, Becton Dickinson Immunocytometry Systems	No
Bimerew 2018	2017	Ethiopia	883	Children, adults, geriatric recruited via non-probability convenience sampling technique from schools, universities, employees, pensioners, and other volunteers residing in three towns	5-71, stratified by age, but strata not defined	Apparently healthy children with no clinically significant acute or chronic illness (e.g., no malaria or diarrhea in past week), samples checked for parasites, Included small number (17) of wasted children	WBC, RBC, Hb, Hct, MCV, MCH, MCHC, PLT, RDW-CV, Neutrophil, Lymphocyte, Monocyte, Eosinophil, Basophil	CLSI	Sysmex XS-500i hematology analyzer (Sysmex Corporation Kobe, Japan)	No
Okonkwo 2015	2010	Nigeria	304	Adults recruited using age and gender stratified random sampling to ensure that participants from each Local Government Council matched the overall population structure.	20+, mean age 50 no upper limit given	No serious acute or chronic illness as determined by history and physical examination (defined as not having any signs and symptoms of disease, ambulatory (children older than 1 year) and not underweight, defined as weight-for age Z score (WAZ) -2), medical history records or laboratory screening tests were eligible, no history of allergic reactions, previous blood transfusion, major congenital d…	Serum Cystatin C, SCr, blood glucose	IFCC	Humalyzer 2000 Chemistry analyzer (Human GmBH Diagnostica Worldwide, Wiesbaden, Germany)	No
Omuse 2018	2015	Kenya	528	Adults recruited from urban colleges, universities, churches, hospitals, corporations and shopping malls. (same population as Omuse 2020)	18-65	Healthy Botswana adults, limited definition of "health". exclude: positive for HBsAg, HIV-positive, on medication for chronic illness and pregnant/breastfeeding	RBC, Hb, Hct, MCV, MCH, MCHC, RDW, WBC, platelet, leukocyte differential counts of neutrophil, lymphocyte, monocyte, eosinophil, basophil	C-RIDL	Beckman Coulter ACT 5 DIFF CP analyser	The authors employed C-RIDL methods including larger sample size to facilitate comparisons with other studies. The present their data visually compared to 10 studies from eastern and southern Africa (Kenya, Rwanda, Uganda, and Zambia), Kenya (2 additional studies), Uganda, Ethiopia, Tanzania, Rwanda, Ghana, Togo and South Africa. Their study highlights marked differences in certain CBC parameters…
Achila 2017	2016	Eritrea	255	Adults conveniently sampled residing in capital	60-80	Excluded HIV, pregnancy. Tested for HSV-2 and other STI (data not reported). Enrollees from in an observational prospective cohort study known as the Kisumu Incidence Cohort Study. Had to be "healthy" (not defined)	AST, ALT, ALP, Cr, BUN, Total bilirubin, direct bilirubin, indirect bilirubin, total cholesterol, HDL, Na, Cl, K, CO2, albumin	CLSI	AU 480 Chemistry System (Beckman Coulter)	The RIs established in this study were compared to values currently in use by the Eritrean ministry of health, Ghana, Botswana, Eastern and Southern Africa (Kenya, Uganda, Rwanda and Zambia), and US Massachusetts General Hospital (MGH). Study RIs tended to be higher than RI from Caucasian populations, but lower than those obtained from reference interval studies in several African countries. Comp…
Okebe 2016	2012-2013	The Gambia	1141	Children randomly selected from DSS for 2 cross sectional surveys before and after rainy season. No attempts were made to exclude a child based on participation in the previous survey	12–59m	Being "healthy" was not explicitly reported as a requirement in the methods. Negativity of all serological tests for viral infections (not specified) and for malaria, normal hemoglobin electrophoresis screening, and absence of hypochromia on peripheral blood smear	WBC, lymphocytes, monocytes, neutrophils, eosinophils, haemoglobin, platelets, sodium, potassium, urea, creatinine, AST, ALT, total protein, albumin	CLSI	Quintus 5-part Haematology analyser (Boule Medical AB, Sweden); VITROS 350 analyser (Ortho Clinical Diagnostics, USA)	No
Odhiambo 2015	2007-2010	Kenya	953	Adolescents and adults, sexually active and screened for observational cohort study to estimate HIV incidence	16-17, 18-34	Included all apparently healthy individuals (not defined); disabled and acutely ill during the data collection were excluded. No laboratory screening tests reported	WBC, neutrophils, lymphocytes, monocytes, eosinophils, basophils, RBC, Hb, Hct, MCV, MCH, platelet counts, ALT, Cr, BUN	CLSI	Coulter ACT 5Diff CP analyzer (Beckman Coulter, France); Cobas Integra 400 plus biochemistry analyzer (Roche, Germany)	The authors compared their RIs to published region-specific reference intervals (western Kenya and the USA) and the 2004 NIH DAIDS toxicity tables. They found that while 10% would be classified as abnormal by local parameters, >40% would be if using the US DAIDS. Blood urea nitrogen was most often out of range if US based intervals were used: <10% abnormal by local intervals compared to 83% (men)…
Gelaye 2011	2009-2010	Ethiopia	1807	Adult employees of the Commercial Bank of Ethiopia and teachers in government schools from the capital city. A multistage, probabilistic stratified random sampling strategy was used to identify and recruit participants.	18-60	Included all apparently healthy individuals (not defined); disabled and acutely ill during the data collection were excluded. No laboratory screening tests reported	WBC, RBC, hemoglobin, hematocrit, MCV, MCH, MCHC, platelets, neutrophils, lymphocytes, monocytes, eosinophils, basophils	CLSI	Not reported	No
Kone 2017	2004-2013	Mali	213	Adults recruited at University Teaching Hospital, limited description of recruitment	18-59	The following categories were excluded: pregnant, malaria infected (except comparison group), HIV-positive and intestinal helminth-positive.	WBC, RBC, Hb, Hct, MCV, MCH, MCHC, RDW, Plt, MPV, Neutrophils, Lymphocytes, Monocytes, Eosinophils, Basophils, CD4+, CD8+ T cells	Other	Coulter counter analyzer (Coulter Ac T diff, Beckman Coulter, Miami, FL); FacsCalibur (FASCalibur, BD, Biosciences, San Jose, CA, USA)	The authors reported that the hematological parameters’ ranges were mostly different to the universal established ranges (instrument-provided RIs) and presented in a table against values from Togo, Burkina Faso, The Gambia, Nigeria, Mozambique, Tanzania, Ethiopia, and Uganda. No statistical testing was reported. Comparisons were reported in a table, differences were not quantified.
Alemu, 2019	2015	Ethiopia	278	Pregnant and age-matched, non pregnant women. The former were selected with systematic random sampling technique among ANC clinic attendees, the latter among ANC visitors and staff	Mean age 26, no range given	BCG vaccinated at birth, HIV-unexposed, neither a maternal history of tuberculosis disease or exposure to infectious household contact, confirmed by either negative TST or IGRA. General good health & weight at the time of screening. No laboratory screening reported	WBC, Lymphocytes, Mixed cells, Neutrophils, Hb, Hct, RBC, MCV, MCH, MCHC, RDW, Platelet, PDW, MPV	Other	Sysmex KX-21N (Kobe, Japan) hematology analyzer	No
Mugisha 2016	2012-2013	Uganda	903	Older adults in General Population Cohort study	50-64, 65+, 8% >=80	subjects were excluded from these analyses if they were currently pregnant or on medication. Subjects older than 60 years of age were also ex-cluded. No laboratory screening tests reported	Hemoglobin, Haematocrit, Erythrocytes, Platelets, WBC, MCH, MCV, MCHC, Neutrophils, Lymphocytes, Monocytes, Eosinophils, Basophils	CLSI	Beckman Coulter AC.T 5 diff CP Haematology analyser (Beckman Coulter, USA)	Compared to the reference intervals from old people in high income countries (Australia, China and two studies from USA), all the haematology parameters from this study population were low, with the exception of MCV values compared to the study from China. No statistical testing was reported. Comparisons were reported in a table, differences were not quantified.
Tiruneh 2020	2019	Ethiopia	151	Newborns selected by simple random sample attending OBGYN clinic at university hospital	newborn	A child was considered healthy when there was no history infectious diseases or hematological and immunological disorders. The parent or guardian of each participant completed a questionnaire. In particular, participants were assessed for signs of febrile illnesses, active infection, malnutrition, and clinical AIDS. exclusion criteria were concurrent illness and/or medication, an axillary tempera…	WBC, neutrophils, lymphocytes, eosinophils, monocytes, basophils, platelet count, RBC, Hb, hematocrit, MCV, MCH, MCHC, RDW	CLSI	Sysmex KX-21N (Sysmex Corporation Kobe, Japan) automated analyzer	The authors compare their RIs to results published from Nigeria (2 studies), Iraq, Pakistan, Nepal, Saudi Arabia and Iran. The Hgb values of this study almost agrees with a study reported in Saudi Arabia. The RI of RBC of the current study was comparable to Nepal, Iraq and Nigeria findings. However, the lower limit of WBC was lower than a study reported in Saudi Arabia, Nepal, and Pakistan. No st…
Lawrie 2015	Not reported	South Africa	381	Children during a clinical pediatric study unpublished at the time, no description of recruitment.	2w-12y	General good health as determined by a clinician using medical history and physical examination, excluded adolescent pregnant females. Children with evidence of acute or chronic respiratory, cardiovascular, gastrointestinal, hepatic, or genitourinary conditions; history of blood donation/transfusion within three months preceding the survey; hospitalization within a month preceding the survey; or …	WBC, lymphocytes, monocytes, eosinophils, neutrophils, basophils, RBC, Hb, Hct, MCV, RDW, platelets, absolute lymphocyte subsets using the following directly labelled antibodies CD3 APC, CD3 FITC, CD16 PE, CD19 FITC, CD45 PerCP, CD45RO PE, CD45RA FITC, HLA DR APC (BDIS), CD4 FITC, CD8 PE, CD56 PE	CLSI	FACSCalibur flow cytometer (Becton Dickinson, USA); Beckman Coulter LH-750 Haematology Analyser (Beckman Coulter, USA)	The authors compare their results to those reference intervals currently in use by the South African NHLS. Although median and 95% CI values differed slightly, physiological trends for red cell, platelet, white blood cell differential and lymphocyte subsets were similar to international reference intervals currently in use at the NHLS, and support continued use of international paediatric referen…
Pennap 2011	Not reported	Nigeria	444	University students, no description of recruitment. CS	15-44	No fever, no physical complaints, not ill on exam, no chronic illnesses or meds, not pregnant, HIV negative	CD4+ T cells	Other	BD FACScount cytometer	No
Amah-Tariah 2011	Not reported	Nigeria	220	Pregnant women first time attendees to ANC clinic	18-42	Volunteers who were febrile, pregnant, or seropositive for HIV, syphilis or hepatitis B surface antigens were excluded from the study. No other description of "healthy" reported	Serum iron, iron binding capacity, serum transferrin, percent transferrin saturation, red cell distribution width, platelet count, mean platelet volume, platelet distribution width, plateletcrit, platelet large cell ratio	Other	Prestige 24i automated clinical analyzer (Tokyo Boeki Medical System Ltd. Tokyo, Japan)	No
Buchanan 2010	2006-2008	Tanzania	655	Children and adolescents enrolled from vaccination, ANC and other clinics	birth-11m, 1-4, 5-12, 13-17	Generally of good health with no evidence of a chronic or acute illness on clinical examination, excluded: Hypertension, diabetes mellitus, stroke, kidney disease, family history of kidney disease, significant proteinuria (urine dipstick protein ≥1+ equivalent to approx. 30 mg/dL), liver disease, and pregnancy. No laboratory screening tests reported	Haemoglobin, Haematocrit, MCV, Platelets, WBC, RBC, Lymphocyte, Neutrophils, Monocytes, Eosinophils, Basophils, CD4+, CD8+ T cells	CLSI	Beckman Coulter AcT 5 Diff (Beckman Coulter, Fullerton, CA, USA); FACSCalibur (Becton Dickinson Biosciences, San Jose, CA, USA)	The authors compare their results to Ugandan data, and data from the USA and Europe. The authors describe differences across many parameters between their RIs and the comparator RIs. In the discussion, the authors also apply the U.S. National Institute of Health Division of AIDS (DAIDS) adverse event grading criteria commonly used in clinical trials to their RIs. They found that 128 (21%) of 619 …
Haileslasie 2020	2018-2019	Ethiopia	249	Adolescents, community based, using well described random selection	12-17y	Healthy, with no obvious symptoms/signs of either acute or chronic respiratory, cardiovascular, gastrointestinal, hepatic or renal disease; no history of blood donation/transfusion within one month and, for females, non-lactating and tested for pregnancy (though this is not explicitly listed as exclusion criteria). Blood checked for malaria (test not reported).	RBC, WBC, Hb, HCT, MCV, MCH, MCHC, Platelet, RDW-CV, Neutrophil, Lymphocyte, MPV	Other	Sysmex KX-21N hematology analyzer (Sysmex Corporation Kobe, Japan)	No
Odutola 2014	2006-2010	The Gambia	675	Infants of mothers attending Infant Welfare Clinic of periurban Health Centre were invited to participate	3–10m	Newborns over 37 weeks of gestation, ≥2500 g birth weight and no history of fetal problems. Preterm newborns, newborns with <2500 g birth weight, newborns requiring intensive resuscitation and care, newborns from mothers with documented anteand/ or intra-partum complications (gestational diabetes, HIV, hepatitis B/C, eclampsia, etc.), have organic diseases and other diseases that alter their bioc…	Haemoglobin, red blood cell count, white blood cell count, neutrophils, lymphocytes, monocytes, platelets, mean corpuscular volume, Potassium, Chloride, Urea, Creatinine, AST, ALT, ALP, Bilirubin	Other	CELL-DYN 3700 sample loader (ABBOTT, USA); VITROS 350 Analyzer (Ortho Clinical Diagnostics, USA)	The authors compared their RIs to those from two textbooks (published in the USA), and also compare to data from Nigeria and Tanzania in very broad terms in the discussion section. Their set of haematological and biochemical reference values for healthy infants in The Gambia differs from values in other settings. No statistical testing was reported. Comparisons were reported in a table, differenc…
Eshete 2016	Not reported	Ethiopia	336	Adult blood donors selected using convenient sampling methods	18-58	Healthy, no history, clinical or laboratory evidence of chronic disease (hypertension, diabetes, liver, renal), HIV and HBsAg negative. No reported medications for acute illness (or were within one week past completion of a course of medication) with no abnormal findings on clinical and laboratory examination	White blood cell, Red blood cell, Hemoglobin, Hematocrit, Mean corpuscular volume, Mean corpuscular hemoglobin, Mean corpuscular hemoglobin concentration, Mean platelet volume, Platelet count, Total cholesterol, Triglyceride, HDL, LDL	Other	Automated Sysmex KX 21 hematology analyzer; Cobas Integra 400 plus clinical chemistry analyzer.	Compared against reference values being used in clinical practice (no details provided - "values being used in clinical practice"), including comparisons by sex, age. Multiple tests reported (t- test for internal comparisons across gender, Mann-Whitney, Kruskal-Wallis rank test, and kennel’s correlation). The authors report that hematological and lipid variables obtained were statistically signif…
Payne 2020	Not reported	South Africa	381	Children from a Child Wellness Clinic in informal settlement, attendance was voluntary, limited description of recruitment	2w-13y, mulitple stratifications	Screened for HIV and Hepatitis B. Excluded those with chronic medical conditions like diabetes (no additional details provided). All participants had a physical examination performed by the study physician before enrollment into the study	Specific lymphoid subsets assessed included total CD3+, CD3+/CD4+, CD3+/CD8+, CD3-/CD56+, CD16+/56+, CD3+/HLA DR+, CD3+/CD4+/HLA DR+, CD3+/CD8+/HLA DR+, CD3+/CD4+/45RA+, CD3+/CD4+/45RO+, CD3+/CD8+/45RA+, CD3+/CD8+/45RO+, CD19+	Other	Becton Dickinson FACSCaliburTM	The goal of this work was to compare immunological reference intervals for children from Europe (2 studies, Germany and The Netherlands) and the US (1 study) with South African children to explore whether healthy children living in settings with high rates of infectious diseases have different baseline immunological parameters. Increased activated T-cells, and natural killer cells were seen in th…
Belay 2020	2018-2019	Ethiopia	344	Adolescents in community based cross sectional pop from randomly selected urban areas	12-17	Apparently healthy clinically (this was not described), not pregnant. Everyone was tested for malaria, but test was not reported.	FBS, ALT, AST, ALP, Creatinine, urea, total protein, albumin, direct bilirubin, indirect bilirubin	CLSI	Biosystem 25 A (Biosystem, Spain) clinical chemistry analyzer	No
Addai-Mensah 2019	2018	Ghana	488	Adult blood donors, no description of recruitment	18-60	HIV uninfected, pregnant, with a plan to remain in the area until at least 9 months postpartum, willing to have serial visits at maternal child health clinic with serial HIV testing through 9 months postpartum, not on medication that could alter hematological parameters, and no clinical evidence of malaria and helminth infections	WBC, RBC, Haemoglobin, HCT, MCV, MCH, MCHC, RDW-CV, Platelet, Neutrophils, Lymphocytes, Monocytes, Eosinophils, Basophils	Other	Sysmex KX 4000i haematology analyzer (Sysmex Corporation, Kobe, Japan)	The authors observed in our study in the discussion that the haematological reference ranges (Tables 2 and 3) were lower compared to the accompanying manual of the haematology analyzer used in the study. No statistical testing was reported. Comparisons were not presented visually and differences were not quantified.
Melkie 2012	2010-2011	Ethiopia	117	Newborns and infants attending OBGYN and vaccination clinics, respectively, limited description of recruitment	newborns & infants	Participants were excluded if they were too ill to answer questions or couldn't remember their age. Tested for malaria, hookworm, HIV as exclusionary criteria	Albumin, AST, ALP, direct bilirubin, total bilirubin, ALT, GGT	CLSI	HumaStar 300 analyzer (Human diagnostics worldwide, Germany)	Upon comparison of the RIs obtained from this study with previously reported values of similar age group (assay package insert RIs, and two studies from Canada), visually significant differences were seen. The values were also different from respective adult values determined for adult Ethiopian population (see reference Table 8). No statistical testing was reported. Comparisons were reported in …
Abebe 2018b	2016-2017	Ethiopia	1175	Adult blood donors	18-60	The medical history taken by the team nurse focused on any episode of illness such as fever, frequent watery stools, and antibiotic use in the preceding two weeks, blood transfusions or any known medical condition such as sickle cell disease. A brief physical examination comprised of axillary temperature measurement, weight and height measurements, auscultation of the chest and abdominal palpatio…	Alanine aminotransferase, aspartate aminotransferase, ALP, GGT, amylase, creatinine, urea, uric acid, total cholesterol, triglycerides, total protein, albumin, direct bilirubin, total bilirubin	CLSI	Mindray BS-200E full automated clinical chemistry analyzer	No
Omuse 2020	2015	Kenya	533	Adults recruited from urban colleges, universities, churches, hospitals, corporations and shopping malls. (same population as Omuse 2018)	18-65	Participants were excluded if they suffered from any of the following conditions: (a) diabetes; (b) chronic liver or kidney disease; (c) had blood results which clearly indicated the presence of a severe disease; (d) had been hospitalized or been seriously ill during the previous 4 weeks; (e) donated blood in the previous 3 months; (f) were known carriers of hepatitis B virus (HBV), hepatitis C v…	Sodium, Potassium, Chloride, Urea, Creatinine, Total Protein, Albumin, Total Bilirubin, Gamma-glutamyl transferase, Alkaline phosphatase, Lactate dehydrogenase, Calcium, Magnesium, Phosphate, Lipase, Total cholesterol, Triglycerides, High density lipoprotein cholesterol, Low density lipoprotein cholesterol, Uric acid, High sensitive c reactive protein, Amylase, Immunoglobulin A, Immunoglobulin G,…	C-RIDL and other	Beckman Coulter AU 5800 (Brea, California, US); DXI (Brea, California, US)	Comparison of this study's RIs with those recommended by Beckman coulter and those derived from IFCC (i.e., similar methodology) studies conducted in India, Saudi Arabia and Turkey found much higher RIs for total bilirubin and c reactive protein. The authors also included in their supplementary material a table comparing their results against those from Kenya (three studies) and the USA. No stati…
Buchanan 2015	2009-2011	Tanzania	619	Infants, children and adolescents enrolled from schools and clinics; outreach at places of worship	1m-1y, 1-4, 5-12, 13-17	Excluded those with detectable blood-borne infections such as malaria, HIV, syphilis, or hepatitis; females who were menstruating, pregnant, or lactating; those with any evidence of acute or chronic illness at the time of the study or in the preceding 3 months; those taking medications for any medical condition; those who smoked tobacco or consumed alcohol or had a current or past history of usin…	Albumin, alkaline phosphatase, ALT, AST, amylase, total bilirubin, calcium, cholesterol, creatinine kinase, bicarbonate, chloride, creatinine, glucose, HDL, LDL, potassium, lipase, phosphorus, magnesium, sodium, total protein, triglycerides, urea	CLSI and other	Cobas Integra 400 plus biochemistry analyser (Roche Diagnostics, Germany)	The authors compared their data to the USA-published Harriet Lane Handbook and the US National Institutes of Health Division of AIDS (DAIDS) grading criteria for classification of adverse events. They found that for selected parameters, up to 15% or more of infants or children in certain age groups would have been categorised as having an adverse event as defined by DAIDS. No statistical testing …
Adoga 2012	Not reported	Nigeria	1123	Adults from urban and rural areas, no description of recruitment	Mean age = 24.4, no ranges given	Healthy participants with evidence of malaria, pregnancy, syphilis, hepatitis, and HIV were excluded from this analysis. "Healthy" was not otherwise defined	CD4+, CD3+ T cells	Other	BD FACScount cytometer	No
Mekonnen 2017	2015-2016	Ethiopia	446	Adults randomly selected for community based population	18+, 3% >=65	The reference individuals were selected based on medical examinations, current health status, blood pressure, taking any medication, working with hazardous chemicals, alcohol intake, presence of inherited health disorder in the family, tuberculosis, lymphadenopathy, weight loss, regular exercise, tobacco smoking, allergy manifestation, fever, malaria, HIV, hepatitis B virus surface antigen (HbsAg…	ALT, AST, ALP, amylase, LDH, creatinine, total protein, direct bilirubin, total bilirubin	Other	Mindray BS 200 clinical chemistry autoanalyzer (Germany)	The authors compare clinical chemistry parameters reference values between different African countries and USA (7 sets of RIs shown) with the current study (in the discussion section only, not in the results). The significant difference in gender (higher in male than females) in the reference values of ALT, AST and ALP in this study are consistent with reports from Botswana, Tanzania, Middle belt…
Osunkalu 2014	Not reported	Nigeria	365	Pregnant (n=294) and not pregnant (n=71) age-matched women attending the Nigerian Air Force Hospital, no description of recruitment. CS	Mean ages 28-30, no ranges given	adult Malians, within 3 months of their arrival in Italy as asylum seekers, HBsAg pos, anti-HCV pos, HIV pos excluded	D-dimer, PT, Platelet counts, INR (international normalized ratio based on PT results), aPTT, AST, ALT	Other	Hitachi chemistry analyzer	No
Gitaka 2017	2007	Kenya	1493	Children enrolled in RTS,S clinical trials	4w-7m	apparently healthy (not described) testing for Hepatitis B surface antigen (HBsAg), HIV-1 and 2, malaria and pregnancy as exclusion criteria	Hb, Hct, MCHC, MCV, platelets, WBC, neutrophils, lymphocytes, monocytes, eosinophils, basophils, ALT, Cr	CLSI	Beckman Coulter AcT 5 Diff Haematology Analyzer (Beckman Coulter, USA); Vitalab Selectra-E clinical chemistry analyser (Vital Scientific (Merck), Netherlands)	Findings were compared with published ranges from Tanzania, Europe and The United States. reference ranges in infants largely overlapped with those from United States or Europe, except for the lower limit for Hb, Hct and platelets (lower); and upper limit for platelets (higher) and haematocrit(lower). Community norms for common haematological and biochemical parameters differ from developed count…
Santana-Morales 2013	2008-2010	Ethiopia	454	Adults and children attending health screening at rural hospital, limited description of recruitment. An additional 117 persons with malaria were not considered for this review. CS	1-5, 6-12, 13-98	HIV negative, normal BMI (not defined), no other description of inclusion/ exclusion criteria	Haemoglobin	CLSI	Hemo-Control EKF Diagnostic Analyser	The RIs for the Gambo General Rural Hospital population in this study were compared with parameters obtained from other African populations and with parameters set by WHO. In general, the lower limits for adult haemoglobin range obtained from this population were slightly higher than those derived from Kenya, Uganda and Gambia, but were equal to those established by another study in Ethiopia and …
Samaneka 2016	2011	Zimbabwe	769	Adults, cross-sectional, representative multistage random sample of 3 regions (see Gomani 2015)	18-55	Age <18 years, adults with intestinal parasitic infections, haemoparsites, skin rashes, history of blood transfusion < 6 months, HIV positive, HBsAg positive, HCV positive, pregnant, on any medication, exhibiting febrile symptoms, observable mental illness, disabled, smokers, chronic alcohol drunkers, anaemic, chronic diseases and acutely ill patients	White cell count, hemoglobin, automated five part differential, platelet count, MCV, MCHC, MCH, red blood cell count, hematocrit, sodium, potassium, chloride, phosphate, creatinine, creatinine kinase, calcium, urea, AST, ALT, ALP, albumin, total protein, GGT, total bilirubin, direct bilirubin, bicarbonate, triglycerides, lipase, cholesterol, HDL-cholesterol, LDL-cholesterol, glucose	CLSI	Sysmex XT2000I (Symex Europe D-22848Nordersted, Germany); Hitachi 902 (Hitachi, Roche diagnostics D-68292 Mannheim Germany)	No
Gomani 2015	2011	Zimbabwe	302	Adolescents, community based, using multistage random sampling technique (see Samaneka 2016)	12-17	Physical examination and CLSI inclusion and exclusion criteria. The exclusion criteria included: the presence of any disease including: anemia, cardio-vascular disease and high blood pressure. Additional exclusion criteria included: drug therapy, alcohol consumption; heavy smokers, chronic diseases such as diabetic mellitus (DM); individuals who had donated blood in the last 3 months. Individuals…	White Cell, Red Cell, Hemoglobin, Hematocrit, MCV, MCH, MCHC, Platelets, Neutrophil, Lymphocyte, Monocytes, Eosinophil, Basophil, Red blood Cell distribution width, Urea, Sodium, Potassium, Chloride, AST, ALT, ALP, Amylase, Total Protein, Albumin, GGT, Total Bilirubin, Phosphate, Calcium, Bicarbonate, Triglycerides, Creatinine, Lipase, Cholesterol, LDL-C, HDL-C, Glucose, Direct Bilirubin	CLSI	Sysmex xt2000i (Sysmex Europe Norderstedt, Germany). Hitachi 902 (Hitachi, Roche Diagnostics Mannheim, Germany)	No
Ayemoba 2019	2014-2017	Nigeria	6153	Young adults screening for military service across the country. No description of recruitment	18-26	Apparently healthy; No previous history of diabetes mellitus, hypertension, and severe anemia, other chronic diseases, and taking medications that affect hematological indices for any reason were excluded. In addition, study participants who were smokers and chewers of chat were also excluded from the study. No laboratory screening tests reported	RBC, Hb, PCV, MCV, MCH, MCHC, Plt, WBC	Other	Sysmex KX-21-N haematology auto-analyzer (Sysmex Corporation Inc, Kobe, Japan).	The findings in this study and Western values obtained from Dacie and Lewis Practical Haematology text book are shown in Table 2, while Table 3 shows findings from this study and two neighboring West African countries [Ghana and Togo]. Median platelets count observed in this study (218 x 109/l) was seen to markedly vary from Western Reference values (280 x 109/l) (Table 2). Similarly, MCV was 84f…
Siraj 2018	2015	Eritrea	591	Adult college students, laboratory staff members, ACHS staff members, factory workers and school teachers	18-49	Exclusion criteria included individuals with a body mass index (BMI) greater than 35 kg/m2, consumption of ethanol greater than or equal to 70 g per day [equivalent to 5 alcoholic drinks], smoking more than 20 tobacco cigarettes per day, taking regular medication for a chronic disease (diabetes mellitus, hypertension, hyperlipidemia, allergic disorders, depression), recent (less than 15 days) rec…	RBC count,Hb, Hct, MCV, MCH, MCHC, RDW, WBC count, (lymphocytes, granulocytes, monocytes), platelet count	CLSI	AU 480 Chemistry System (BeckmanCoulter)	The study RIs were compared to values currently in use by the Eritrean ministry of health (based on Beckman Coulter: AU 480 Chemistry System reagents inserts), and RIs from Tanzania, Ghana and elsewhere in Ethiopia. Overall, the proportion of OOR RIs ranged from 3.5 to 46.7%. In order of decreasing magnitude, the proportion of participants who were OOR included MCV (46.7%); MCH (37.9%) and Hb (36…
Dosoo 2012	Not reported	Ghana	625	Adults randomly selected from DSS	18-59	Excluded: BMI >35 kg/m2, consumption of ethanol >70 g per day, smoking >20 cigarettes per day, taking regular medication for a chronic disease (diabetes mellitus, hypertension, hyperlipidemia, allergic disorders, depression), recent (< 15 days) recovery from acute illness, injury or surgery requiring hospitalization, carrier of HBV, HCV or HIV, pregnant or within 1 year after delivery	Haemoglobin, Haematocrit, RBC, MCV, MCH, MCHC, RDW, Platelets, PDW, WBC, Lymphocytes, Monocytes, Granulocytes, ALT, AST, ALP, Amylase, Creatine Kinase, GGT, LDH, Total Protein, Albumin, Total Bilirubin, Direct Bilirubin, Cholesterol, Glucose, Iron, Triglycerides, Urea, Creatinine, Uric Acid, Chloride, Phosphorus, Potassium, Sodium	CLSI	Vitalab Selectra E Clinical Chemistry analyser (Vital Scientific, The Netherlands); ABX Micros 60 analysers (Horiba-ABX, Montpellier, France)	The authors compare their results to those from the platform package inserts(i.e., causasian), elsewhere in Ghana, Kenya, Tanzania, eastern and southern Africa (Kenya, Rwanda, Uganda and Zambia) and the USA. Compared to other references, the reference values for haemoglobin, haematocrit, red blood cell counts and urea are lower in the Kintampo study area. Out of range values are shown compared to…
Segolodi 2014	2007-2010	Botswana	1786	Adults screened for TDF2 study	18-39	intestinal parasitic infections, hemoparasite, skin rashes, history of blood transfusion < 6 months, HIV, HCV, HBV positives and HCG positive (for females), observable mental illness, disabled, smokers, chronic alcohol drunkers, anaemic, malnourished (BMI<17.5Kg/m2), hospitalized persons, chronic diseases and acutely ill as per the recommendations of WHO	Hb, Hct, creatinine, inorganic phosphorus, HCO3, potassium, sodium, chloride, BUN, direct bilirubin, total bilirubin, serum amylase, AST, ALT	CLSI and other	A Sysmex XT1800i hematology analyzer (Symex, Kobe, Japan); Roche Integra 400plus analyzer	The authors compare to BOTUSA (western derived ranges), DAIDS Toxicity grading tables, US RIs, and RIs from eastern and southern Africa. BOTUSA reference ranges would have classified participants as out of range for some analytes, with amylase (50.8%) and creatinine (32.0%) producing the highest out of range values. Applying the DAIDS toxicity grading system to the values would have resulted in 4…
Mulu 2017	2015	Ethiopia	481	Adults randomly selected for community based cross sectional survey	18-65	Excluded: (1) currently sick or being followed up for a known pathology, (2) pregnant women, (3) undergoing treatment for any disease, (4) history of blood donation or transfusion within the immediate past 4 months, (5) regular smokers and (6) hospitalisation within the immediate past month. In addition, we excluded people with a positive serology result for any one of the serological tests carri…	WBC, RBC, Platelet, Lymphocyte, Neutrophil, Basophil, Eosinophil, Monocytes, HB, Hct, MCV, MCH, MCHC, CD4+ T cells	Other	Haematology analyzer MindrayBC320 (Mindray Biomedical electronic Corporation, China); FACS count (Becton Dickinson).	No
Cumbane 2020	2013-2014	Mozambique	419	Adults at high risk for HIV enrolled in cohort study (RV363)	18-35	Inclusion criteria included absence of active clinical disease conditions, being pregnant, and HIV-1/2 negative, syphilis negative and hepatitis B negative	Total bilirubin, direct bilirubin, ALT, creatinine, glucose, CD3+, CD8+, CD45+, CD4+ T cells, Hemoglobin, Hematocrit, Erythrocytes, Platelets, WBC, MCH, MCV, MCHC, Neutrophils, Lymphocytes, MXD, MPV, RDW_CV, RDW_SD	Other	Sysmex KX21N (Sysmex Corporation, Japan); Vitalab Selectra Junior1 (Vital Scientific, Netherlands); FACS Calibur flow cytometer (Becton Dickinson, USA)	Ranges were compared with those from Mozambique (persons at lower risk for HIV), South Africa, the USA, and the 2014 US National Institute of Health Division of AIDS (DAIDS) toxicity tables. The authors note relative differences across studies, and quantify the number of out of range values when compared against the DAIDS tables. No statistical testing was reported. Comparisons were presented in …
Oloume 2019	2015-2016	Cameroon	294	Adult blood donors via a stratified and clustered sampling strategy to enroll equal number of volunteers by blood bank & sex	18-55	Male and female elders between 60 and 80 years old; healthy by doctor's examination; HCV and HBV sero-negative. excluded: diabetes, cardiovascular disease, neoplasm (cancer/malignancies, liver disease, kidney disease, medication, transfusion or recent surgery, heavy smoking, alcohol consumption, and significant recent illness	Haemoglobin, Red blood cells, Haematocrit, MCH, MCHC, MCV, Reticulocytes, Platelets, White blood cell, Neutrophils, Eosinophils, Lymphocytes, Monocytes, Basophils	Other	Pentra DX Nexus (Horiba-ABX, Montpellier, France)	No
Yalew 2016	2014	Ethiopia	240	Adult blood donors selected conveniently	18-50	Examination, disease history, medications review to exclude chronic alcohol abusers, smokers, pregnant and lactating women, positive for HIV, HBV, HCV and syphilis, and who had a history of jaundice within 3 months and major surgery within 1 year	WBC, neutrophils, lymphocytes, eosinophils, monocytes, basophils, platelet count, RBC, Hb, hematocrit, MCV, MCH, MCHC, RDW	CLSI and other	Cell-Dyn 1800	The authors compare their results to those from a textbook (Wintrobe’s clinical hematology, derived from a Caucasian population), elsewhere in Ethiopia (Addis Ababa), Burkina Faso, Kenya, Togo, Tanzania, Jamaica, and Eastern and Southern Africa (Kenya, Uganda, Rwanda and Zambia). Median and 95th percentile of WBC for general population were lower than Caucasian population, Addis Ababa, Burkina Fa…
Genetu 2017	2015	Ethiopia	200	Pregnant women attending an ANC clinic, limited description of recruitment	18-42	Apparently healthy individuals aged 5 years and above who have lived in the study areas for more than 1 year were included in the study. We excluded individuals who had a positive result from the screening tests (C-reactive protein (CRP), hepatitis B surface antigen (HBsAg), anti-hepatitis C virus (HCV) antibody). In addition, individuals with known acute and chronic diseases; known history of he…	CD4+ T cells, Lymphocyte count, Total WBC count, Platelet count, RBC count, HB, Hematocrit, MCV, MCH, MCHC	Other	Cell-Dyn® 1800 (Abbott Laboratories, Chicago, IL, USA); BD FACSCount™ system (Becton Dickinson, San Jose, CA, USA).	Presented in the abstract and mentioned briefly in the discussion, the authors report that compared with the reference ranges derived from other studies, they found considerable variations in CD4+ T-cell count, HB, HCT, and MCV values. No statistical testing was reported. Comparisons were not presented visually and differences were not quantified.
Gessese 2020	2019	Ethiopia	329	Adult blood donors, no description of recruitment	18-65	The selection of eligible participants was based on well-defined inclusion and exclusion criteria, in accordance with the IFCC/C-RIDL protocol. The exclusion criteria included the following: individuals with known diabetes mellitus under drug therapy, recent (≤14 days) recovery from acute illness, injury, or surgery requiring hospitalization, known carrier state of hepatitis B virus, hepatitis C …	Red blood cell, hemoglobin, hematocrit, mean corpuscular volume, mean corpuscular hemoglobin, mean corpuscular hemoglobin concentration, red cell distribution, white blood cells, lymphocytes, mixed, neutrophils, platelets	CLSI and other	Sysmex XP-300	The Ris in this study were different from previous studies which were conducted in different regions of Ethiopia or African countries (Kenya, Ghana, Uganda, Eastern and Southern Africa) or in the USA, and a text book (Rodak's Hematology). No statistical testing was reported. Comparisons were reported in a table, differences were not quantified.
Serena 2019	2014	Mali	161	Adult male Malians as they arrived in Italy as immigrants (asylum seekers)	19-54	Females were not pregnant. Individuals with confounders like malaria, glucose-6-phospate dehydrogenase deficiency, and sickle cell disease were excluded. No laboratory screening tests reported	RBC, Hb, HCT, MCV, MCH, MCHC, RDW, WBC, lymphocytes, neutrophils, monocytes, eosinophils, basophils, platelets, PDW, MPV, PCT, creatinine, glucose, AST, ALT	Other	Sysmex XN 1000 automated hematology analyzer; Dimension Vista 1500 Intelligent Lab System (Siemens)	The authors compared their results to those from the USA (including African-Americans), Southern Europe/Italy, Kenya, Mozambique, Ghana, Tanzania, Botswana, Ethiopia, Central African Republic, Rwanda, Zambia, Uganda, Togo, South Africa, and Zimbabwe. The authors note many similarities, and report in the discussion on lower eosinophil and higher monocyte counts were observed in Malians compared to…
Kueviakoe 2011	2008	Togo	1349	Adult blood donors, no description of recruitment	17-58	excluded: known chronic illnesses like diabetes mellitus, chronic renal insufficiency, hypertension, ischemic heart disease, anemia, thyroid, liver diseases, and cancer, HIV, Hepatitis, taking pharmacologically active substances and all prescription drugs, who had Hemo-parasite and intestinal parasite, who received blood transfusion within the previous 1 year, Pregnant females	WBC, RBC, hemoglobin, hematocrit, MCV, MCH, MCHC, platelets, neutrophils, lymphocytes, eosinophils, basophils, monocytic cells	Other	Sysmex SF-3000 automated hematology analyzer	The authors compared their RIs to those from Uganda, Central African Republic, Ethiopia, South Africa, Gambia, Kenya, and Tanzania. The median values are similar to the ones found in other studies performed in Africa and even in northern countries (data are not shown). The ranges of different parameters are often different especially for RBC considering the influence of alpha-thalassemia and iron…
Palacpac 2014	2010	Uganda	140	Children, adolescents and adults in a Phase Ib trial for malaria vaccine following outreach via radio and schools	6–10, 11–15, 16–20, 21-32	Individuals with any chronic and acute illnesses, taking antibiotic treatment, recent history of blood loss, blood transfusion in the last one year, immunization in the last 6 months, major surgical procedures in the past 6 months, who have any intestinal and hemoparasites were excluded during data analysis. No laboratory screening tests reported	WBC, RBC, Hb, Hct, platelet count, ALP, ALT, AST, γ-GTP, amylase, albumin, total protein, total bilirubin, cholesterol, glucose, creatinine, BUN, uric acid, potassium, sodium	CLSI	Sysmex KX-21N (Sysmex Corporation, Kobe, Japan); Cobas C111 (Roche Diagnostics, Mannheim, Germany)	No
Tembe 2014	2009-2012	Mozambique	257	Young adults participating in a study of the prevalence and incidence of sexually transmitted viruses at the youth-friendly clinic, Maputo Central Hospital	18-24	Apparently healthy without a positive result from the screening tests (hepatitis B surface antigen (HBsAg), anti-hepati-tis C virus (HCV) antibody). In addition, individuals with known acute and chronic diseases, known history of hematologic disorders, recent history of blood loss, blood donation in the last 6 months, blood transfusion in the previous year, immunization in the last 6 months, majo…	WBC, RBC, platelets, lymphocytes, neutrophils, Hb, HCT, MCV, MCH, MCHC, RDW-SD, RDWCV, PDW, MPV, P-LCR, lymphocytes, neutrophils, monocytes, basophils, eosinophils, creatinine, total bilirubin, albumin, AST, ALT, glucose, urea, uric acid, amylase, HDL cholesterol, triglycerides, ALP	CLSI and other	Sysmex KX-21N Hematology Analyzer (Sysmex Corporation, Kobe, Japan); Vitalab Selectra Junior (Vital Scientific, Dieren, Netherlands)	The authors compared their results to those from Uganda, Kenya, USA and the 2004 DAIDS toxicity tables. They found that their immunology ranges were comparable to those reported for the US and western Kenya. Hematologic values differed from the US values but were similar to reports of populations in western Kenya and Uganda. The chemistry values were comparable to US values, with few exceptions. …
Chisale 2015	2013	Malawi	105	Adult blood donors, no description of recruitment	19-35	The newborns were selected based on the following criteria: Birth at full-term (39–42 weeks of gestation), and absence of any congenital anomalies. All selected newborns were physically examined at birth and found normal and apparently healthy. The premature newborn (delivered less than 37 weeks of gestation), twin newborns, the pregnancy complicated with diabetics, preeclampsia, hypertension, HI…	WBC counts, neutrophil, lymphocyte, monocyte, eosinophil, basophil, RBC counts (along with associated variables, such as Hb, HCT, MCV, MCH), platelets counts	Other	Beckman Coulter HmX haematology analyzer	The authors compared their data against reference limits from the machine used, which are based on a European population. The severity of “abnormalities” was classified using the Division of AIDS (DAIDS) criteria. Almost all variables generated some values that were outside the lower and upper reference limits provided by the manufacturers of the machine used. The proportions of out-of-range valu…
Mine 2012	2008	Botswana	261	Adults recruited from HIV testing centers around the capital city	18-66	Those with positive history and clinical evidence of past or present thrombo-embolic disorders, cardio-respiratory disorders, metabolic and chronic inflammatory conditions, history of bleeding disorders,use of contraceptives and non-steroidal anti-inflammatory drugs, smokers, and alcoholics were excluded from the study and also Injury requiring hospitalization or an emergency room management or s…	WBC, lymphocytes, monocytes, eosinophils, neutrophils, basophils, a 14-parameter haemogram, integral reticulocyte analysis that includes an immature reticulocyte fraction, NRBC, MCV, MCH, MCHC, RDW-SD	CLSI	FACSCalibur flow cytometer (Becton Dickinson Immunocytometry Systems, San Jose, California); Sysmex XE-2100 (Sysmex, Kobe, Japan)	The authors compare their results to those from blood donors also from Botswana, as well as volunteers from eastern and southern Africa (Kenya, Rwanda, Uganda and Zambia), Ethiopia, Uganda, and the USA. Their haemoglobin reference intervals were generally higher than in East Africa, but lower than those from Ethiopia and US-based comparison populations. No statistical testing was reported. Compar…
Abera 2012	2010	Ethiopia	405	Adult attendees to HCT center in regional referral hospital	18-60	Participants who were either HIV-, HBV- or HVC-positive or who had apparent signs or symptoms of ill-health were excluded from the study. Volunteers who indicated that they were on immunomodulatory drugs or had a history of idiopathic CD4þ T-lymphocytopenia were also excluded.	CD4+, CD8+ T cells, WBC, neutrophils, monocytes, eosinophils, basophils, some precursor cells, RBC, Hb, Hct, MCV, MCH, MCHC, Platelets	Other	FACS Count (Becton Dickinson, USA); Cell-DYN 1800 (Abbott Lab., USA).	Compared with accepted reference value of the National ART Laboratory [the source of which is not specified], 62 (21.4%), 30 (7.4%) and 36 (8.8%) of the participants had lower than the lower ranges of CD4+ T cells, platelets and leucocytes, respectively. The authors reported using ANOVA and chi squared tests to determine if out of range values differed by gender and found a statistically signific…
Alemnji 2010	2006	Cameroon	501	Adults from urban and rural areas responding to call for HCT (rural) and blood donors (urban)	18-59	Participants who were HIV, HBV or HCV positive, or who had apparent signs or symptoms of ill-health were excluded from the study. Pregnant women and volunteers who indicated that they were on immunomodulatory drugs or had a history of idiopathic CD4+ T lymphocytopenia were also excluded.	AST, ALT, ALP, Creatinine, Total Protein, Albumin, Triglyceride , HDL Cholesterol , LDL Cholesterol, Total Cholesterol , Total Bilirubin, Direct Bilirubin	Other	Not reported	The authors present their results compared to those from 5 clinical laboratories in Cameroon. The authors describe these RIs as "based on values obtained in various kits standardized on foreign populations." They also note their methods were comparable to a study done in Rwanda, but do not present specifics regarding differences. No statistical testing was reported. Comparisons were reported in a…
Kumwenda 2012	2006-2007	Malawi & Uganda	541	Infants consecutively identified at the time of birth before discharge of mothers from the hospital or at postnatal maternal–child health clinics	0-6m	A professional health counsellor carries out a pre-donation confidential assessment to determine eligibility to donate blood and prior history of diseases, medications, sexual behaviour, cigarette smoking, alcohol consumption and illicit drugs. All the blood collected was tested for presence of HIV and hepatitis A, B and C viruses, and screened for sexually transmitted infections.	CD4+, CD8+ T cells, Eosinophil, Lymphocyte, Monocyte, Neutrophil, Basophil, White blood cells, Red blood cells, Platelets, Haemoglobin, Haematocrit, Sodium, Potassium, GGT, Creatinine, CO2, Chloride, BUN, Bilirubin total, AST, ALT, ALP	Other	Beckman–Coulter AcT5 Part Diff (California, USA); Malawi only: Beckman–Coulter CX5 Chemistry analyser (Brea, California, USA); Uganda only: COBAS Integra 400+ (Roche Diagnostics, Indianapolis, IN, USA)	The authors used the USA-published text book Harriet Lane Handbook: A Manual for Pediatric House Officers as the reference intervals for comparison. For example, mean haemoglobin and haematocrit values of Malawian and Ugandan infants in this study were consistently lower than those of Caucasian infants after the first week of life. The authors refer to another study where these results are presen…
Humberg 2011	2006-2008	Gabon	226	Infants and children screened for malaria vaccine trial	4-9w, 18-60m	HIV-infected (PCR), reported as being currently ill on the questionnaire accompanying the blood draw, or with insufficient blood drawn to test for hematologic and immunologic values, were excluded.	RBC, Hb, HCT, MCV, MCH, MCHC, PLT, WBC, LYM, MON, NEU, EOS, BAS, GPT, Cr	CLSI	ABX Pentra 60 analyser; ABX MIRA PLUS analyser	The authors compared their results to those from two European textbooks from 1998 and 2005, published in Germany. Compared to European populations, values for several red cell parameters (haemoglobin, haematocrit, red blood cell count, mean corpuscular volume) were lower and platelet counts were higher. Eosinophils were higher in the older age group, most likely caused by intestinal helminths. No…
Woldemichael 2012	2008-2009	Ethiopia	1965	1965 adults randomly selected from population based survey of non-communicable diseases (same as Haileamlak 2012)	15-64	apparently healthy pregnant subjects. No subject had a history of haematinic or any other mineral supplementation during the course of the present pregnancy prior to recruitment into the study. No subject had a history of vaginal bleeding during the course of the present pregnancy and none had received any form of blood transfusion within the past eight months. No laboratory screening tests repor…	Total cholesterol, triglycerides, total serum protein, blood urea nitrogen, creatinine, uric acid, alanine aminotransferase, aspartate aminotransferase	Other	Human star 80 (Gesellschaft fur Biochemica und Diagnostica, Germany)	Presented in the discussion, the authors compare their findings to RIs from Cameroon, East and Southern Africa, and a text book (based on western values). No statistical testing was reported. Comparisons were reported in a table, differences were not quantified.
Schmidt 2018	2008-2012	South Africa	634	Infants recruited for TB clinical trials from general population using vaccination clinic records, birth registers and referrals from community contacts and other participants	3-6m	Good health assessed through exam and questionnaire. Donors were screened for infectious diseases (HIV, Hepatitis B virus, Hepatitis C virus and syphilis ) by blood bank. We excluded individuals known to have diabetes mellitus, chronic renal insufficiency, hypertension, ischemic heart disease, anaemia, thyroid or liver disease; those taking pharmacologically active substances or any prescription …	White blood cell count, Red blood cell count, Haemoglobin, Haematocrit, Mean corpuscular volume, Mean corpuscular haemoglobin, Mean corpuscular haemoglobin concentration, Platelet count, Total bilirubin, Alkaline phosphatase, Gamma-glutamyl transferase, Alanine transaminase, Aspartate transaminase	CLSI	Sysmex XN10 instrument (manufactured in Germany); Roche Cobas 6000 instrument (manufactured in Japan)	The authors calculated the percentage of observed values out of bound (in terms of lower and upper limits) compared to NHLS laboratory RIs (derived from Caucasian subjects) and found that parameters in apparently healthy South African infants deviate frequently from these RIs, including abnormalities consistent with subclinical hypochromic microcytic anaemia. 91% of platlet values were higher tha…
Odhiambo 2017	2011-2014	Kenya	120	Pregnant women, self selected, seeking ANC care. Prospective/ follow up.	14-44, no age strata	No description of health, no laboratory screening tests reported. 5.2% were excluded "due to infection"	ALT, AST, Bilirubin, Cr, CD4+ T cells, CD8+ T cells, Hct, Hb, MCV, RBC, WBC, Neut, Monocytes, Lymphocyte count, Basophils, Eosinophils, Platelets	CLSI	Coulter ACT 5Diff CP analyzer (Beckman Coulter, France)	The authors compared their results to non pregnant values from Kenya and the US, as well as the 2004 DAIDS Toxicity Tables, using the Wilcoxon text. There were substantial differences in U.S. and Kenyan values for immune-hematological parameters among pregnant/postpartum women, specifically in red blood cell parameters in late pregnancy and 2 weeks postpartum. Using the new hemoglobin reference l…
Smit 2019	2012-2015	South Africa	711	Adults (African, caucasian and mixed race) recruited from the healthy South African population, no additional description of recruitment	18-65, 65+ to analyze variation	Attendance at the CWC was voluntary, and the criteria for recruitment were that the child was well at the time with no chronic medical condition or prescription medications, registered at the health clinic, and attended with their biological mother and hand-held medical record. Maternal HIV-exposure was not excluded. HIV positive children were not included.	Red cell count, Haemoglobin, Haematocrit, MCV, MCH, MCHC, RDW, White cells, Neutrophils, Lymphocytes, Monocytes, Eosinophils, Basophils, platelets	C-RIDL	Beckman Coulter ACT 5 diff AL analyser	This study compared RIs within South Africa, between persons of Caucasian, Mixed Ancestry and African descent, ANOVA was used to test differences across ranges. The authors found that white cell, monocyte, neutrophil and red cell indices were significantly different statistically (p<0.05) amongst the three population groups, tending to be lower in Africans than values in persons of Caucasian or M…
Troy 2012	Not reported	Zimbabwe	542	Infants as part of another study, no description of recruitment. Prospective study	3m, 5m, & 9m (same infants)	Excluded positive for HIV rapid test, HBsAg, HCV and Syphilis or donated / received blood transfusion in the previous month. "Healthy" not well defined beyond lab tests	WBC, lymphocytes, CD4+ T cells, hemoglobin, MCV, platelets	Other	Sysmex KX-21N Automated Hematology Analyzer (Sysmex Co. Ltd, Kobe, Japan); Partec Cyflow Counter (Partec GmbH, Munster, Germany)	For each value, the percentage of infants with values outside the normal range, as defined by a Text book published in the USA, was calculated. When the age of the study infants did not correspond to those in the reference normal ranges, ranges from adjacent ages were combined using the lowest and highest values to create the broadest range. The presence and degree of toxicities for WBC, hemoglob…
Enawgaw 2018	Not reported	Ethiopia	967	Adult blood donors selected by convenience sampling	18-61	HIV-uninfected children, clinically healthy, no medications, and well nourished as confirmed by doctor	WBC, platelet, RBC, Hb, PCV, CD4+ T cells, MCV, MCH, MCHC, RDW, MPV	Other	CELL-DYN 1800 (Abbott Laboratories Diagnostic Division, USA); BD FACS Count system (Becton Dickinson, San Jose, CA, USA)	Presented in the discussion, the authors compare their results to RIs from elsewhere in Ethiopia, Kenya, eastern and southern Africa, Ghana, Tanzania, Togo the USA and the text book Rodak's Haematology (published in the USA). No statistical testing was reported. Comparisons were reported in a table, differences were not quantified.
Miri-Dashe 2014	Not reported	Nigeria	383	Adults (blood donors) and pregnant women (ANC clinic attendees) selected during a blood drive, "apparently healthy" not fully defined	18-65	General good health as determined by a clinician’s medical history and physical examination, excluded pregnant women. No laboratory screening tests reported	WBC, RBC, Hb, PCV, platelets, lymphocytes, neutrophils, eosinophil, basophils, MCV, MCH, MCHC, Na, K, Cl, HCO3, Urea, Creatinine, Glucose, AST, ALT, Total Bilirubin, Amylase, Total cholesterol, Triglycerides	Other	Sysmex KX-21N (Sysmex Corporation Kobe, Japan); Vitros 350 fully automated Chemistry Analyzer (Ortho-clinical Diagnostic)	No
Haileamlak 2012	2008-2009	Ethiopia	1965	1965 adults randomly selected from population based survey of non-communicable diseases (same as Woldemichael 2012)	15-64	Those on medication, pregnant, or those who had diabetes, jaundice or renal failure just to mention a few (complete list not reported), were excluded. No laboratory screening tests reported.	Hb, Hct, RBC, MCV, MCH, MCHC, WBC count (including neutrophils, mixed white cells, lymphocytes), platelet count, CD3+, CD4+, CD8+ T cells	Other	KX-21 hematology analyzer, (Sysmex Coporation, Germany); FACS system (Becton Dickinson San Jose California, USA).	Presented with limited descriptions in the discussion, the authors compare their results to RIs from Turkey, Uganda, Malaysia and the text book Harrisons Principles of Internal Medicine (published in the USA). No statistical testing was reported. Comparisons were reported in a table, differences were not quantified.

## Sheet: All parameters final
Parameter:
Alanine amino transferase (ALT)
Albumin
Alkaline Phosphatase (ALP)
Amylase
Anti-thyroglobulin
Anti-thyroid peroxidase
aPTT (activated partial thromboplastin time)
Aspartate aminotransferase (AST)
Bicarbonate (HCO3)
Bilirubin Direct
Bilirubin total
Blood glucose
Blood urea nitrogen (BUN)
Calcium
Carbon dioxide (CO2)
Chloride (Cl)
Cholesterol HDL
Cholesterol LDL
Cholesterol non-HDL
Cholesterol total
Complement component 3 (C3)
C-reactive protein (CRP)
Creatinine
Creatine kinase
D-dimer
Glucose
Ferritin
Folate (vitamin B-9)
Free thyroxine
Free tri-iodothyronine
Gamma glutamyl transferase (GGT)
Hematocrit (Hct)
Hemoglobin (Hb)
Immunoglobulins (IgA, IgG, IgM)
Inorganic phosphorus (phosphate)
Iron (Fe)
Iron binding capacity
Lactate dehydrogenase (LDH)
Lipase
Magnesium
Mean corpuscular Hemoglobin (MCH)
Mean corpuscular Hemoglobin Concentration (MCHC)
Mean corpuscular volume (MCV)
Mean platelet volume (MPV)
Natural killer cells (NK)
Percent transferrin saturation
Platelet count
Platelet distribution width (PDW)
Platelet larger cell ratio (P-LCR)
Plateletcrit (PCT)
Potassium (K)
Prostate specific antigen
PT (prothrombin time)
RBC distribution width by standard deviation (RDW-SD)
Red blood cell distribution width (RDW)
Red blood cells / erythrocytes (RBC)
Reticulocytes
Serum Cystatin C
Sodium (Na)
T cell lymphocyte subsets (e.g., CD4+, CD8+ etc.)
Thyroid stimulating hormone
Total Protein
Transferrin (TF)
Triglycerides (TG)
Uric acid (UA)
Vitamin B12 (Cobalamin)
WBC differential: basophils
WBC differential: eosinophils
WBC differential: lymphocytes
WBC differential: monocytes
WBC differential: neutrophils
White blood cell / leukocytes (WBC) count

## Sheet: source data for Table X
References	Years of study	Country/ies of study	N	Study population, recruitment and type	Ages*	nstudypopulation	Definition of "healthy"	HBV	HCV	HAV	STI	malaria	intestinal par.	HIV	healthynonpregnantadults	pregnantwomen	adolescentsages	childrenages	plwh	other	analytes	Parameters measured	analyte2	hematology	immunological	liver_function	renal_function	lipid_chemistries	serum_electrolytes	blood_gas	Other_parameters	n_analytes	n_comments	rimethods	RIs Methods	Analysis platforms	Comparisons across RI data sets / data sources	Stats?	quantified?	comparisons	comp_findings	decision_vk	searchstrategy	comments2	_merge	decision_final	exclusion_rationale	country	intcomp
Mine 2012	2008	Botswana	261	Adults recruited from HIV testing centers around the capital city	18-66	261 healthy participants comprising 126 men (48%) and 135 (52%) women	Apparently healthy HIV-negative volunteers, excluded via screening questionnaire: pregnant, breastfeeding, inpatients in a hospital or subjectively ill during the last month, rec'd medical treatment (no time specified), recent or recurrent infection, including HIV and malaria, smoked in the hour before blood was drawn, donated blood in the preceding month							x	yes	?	no	no	no	na	normal immunohaematological values	WBC, lymphocytes, monocytes, eosinophils, neutrophils, basophils, a 14-parameter haemogram, integral reticulocyte analysis that includes an immature reticulocyte fraction, NRBC, MCV, MCH, MCHC, RDW-SD	hematology RIs	1	0	0	0	0	0	0		32		CLSI	CLSI	FACSCalibur flow cytometer (Becton Dickinson Immunocytometry Systems, San Jose, California); Sysmex XE-2100 (Sysmex, Kobe, Japan)	The authors compare their results to those from blood donors also from Botswana, as well as volunteers from eastern and southern Africa (Kenya, Rwanda, Uganda and Zambia), Ethiopia, Uganda, and the USA. Their haemoglobin reference intervals were generally higher than in East Africa, but lower than those from Ethiopia and US-based comparison populations. No statistical testing was reported. Compar…			yes	Significant	Include	African Reference Ranges	Need full text ref	matched (3)	Include		Botswana	Yes
Abera 2012	2010	Ethiopia	405	Adult attendees to HCT center in regional referral hospital	18-60		Negative for anti-HIV antibodies, non-pregnant women, non smokers, Body Mass Index (BMI) ≥18.5 kg/m2 , no history of current or recent morbid conditions such as gastrointestinal tract infections, active tuberculosis, no major surgery, no medication or allergy to drugs, no autoimmune diseases, and no history of blood transfusion							x	yes	no	no	no	no	NA	CD4+ & CD8+ T lymphocyte reference values; WBC, neutrophils, MID (monocytes, eosinophils, basophils and some precursor cells), RBC, Hb, Hct, MCV, MCH, MCHC, Platelets	CD4+, CD8+ T cells, WBC, neutrophils, monocytes, eosinophils, basophils, some precursor cells, RBC, Hb, Hct, MCV, MCH, MCHC, Platelets	hematology RIs	1	1	0	0	0	0	0		12		Other, no mention of guidelines	Other	FACS Count (Becton Dickinson, USA); Cell-DYN 1800 (Abbott Lab., USA).	Compared with accepted reference value of the National ART Laboratory [the source of which is not specified], 62 (21.4%), 30 (7.4%) and 36 (8.8%) of the participants had lower than the lower ranges of CD4+ T cells, platelets and leucocytes, respectively. The authors reported using ANOVA and chi squared tests to determine if out of range values differed by gender and found a statistically signific…	x	x	yes	NA		Reading bibliographies			Include		Ethiopia	Yes
Kone 2017	2004-2013	Mali	213	Adults recruited at University Teaching Hospital, limited description of recruitment	18-59	213 healthy volunteers (173 male and 40 female), aged between 18-59 years	We defined a healthy volunteer, as a participant with no clinical evidence of TB or HIV and no physical symptom of illness for more than 2 weeks before enrollment, including no evidence of fever, or weight loss. No laboratory screening tests reported								yes	no	no	no	no	NA	immuno-hematological parameter ranges	WBC, RBC, Hb, Hct, MCV, MCH, MCHC, RDW, Plt, MPV, Neutrophils, Lymphocytes, Monocytes, Eosinophils, Basophils, CD4+, CD8+ T cells	hematology RIs	1	1	0	0	0	0	0		17		Other - The percentile range (2.5%–97.5%) was used to determine the higher and lower values of normal ranges. Odd sample sizes, few women	Other	Coulter counter analyzer (Coulter Ac T diff, Beckman Coulter, Miami, FL); FacsCalibur (FASCalibur, BD, Biosciences, San Jose, CA, USA)	The authors reported that the hematological parameters’ ranges were mostly different to the universal established ranges (instrument-provided RIs) and presented in a table against values from Togo, Burkina Faso, The Gambia, Nigeria, Mozambique, Tanzania, Ethiopia, and Uganda. No statistical testing was reported. Comparisons were reported in a table, differences were not quantified.			yes	Significant	Include	African Reference Ranges		matched (3)	Include		Mali	Yes
Alemnji 2010	2006	Cameroon	501	Adults from urban and rural areas responding to call for HCT (rural) and blood donors (urban)	18-59	501 adult (18-59) Cameroonians	Participants with the following outcomes that could affect the serum biochemical parameters were excluded from the study (75 out of the 576 initial participants): pregnancy, HIV-positive status, hepatitis B/C infection, malaria, and urine glucose	x	x			x		x	yes	no	no	no	no	na	SGOT, SGPT, Alkaline Phosphatase, Creatinine, Total Protein, Albumin, Triglyceride , HDL Cholesterol , LDL Cholesterol, Total Cholesterol , Total Bilirubin, and Direct Bilirubin	AST, ALT, ALP, Creatinine, Total Protein, Albumin, Triglyceride , HDL Cholesterol , LDL Cholesterol, Total Cholesterol , Total Bilirubin, Direct Bilirubin	hematology RIs	1	0	0	0	0	0	0		12		other. Means and standard deviations were calculated for normally distributed continuous data. Medians and the 25th and 75th percentiles were computed for the laboratory parameters. To further quantify the spread of the data for each of the laboratory parameters, the 2.5th and the 97.5th percentiles have been presented	Other	Not reported	The authors present their results compared to those from 5 clinical laboratories in Cameroon. The authors describe these RIs as "based on values obtained in various kits standardized on foreign populations." They also note their methods were comparable to a study done in Rwanda, but do not present specifics regarding differences. No statistical testing was reported. Comparisons were reported in a…			yes	Significant		Reading bibliographies		master only (1)	Include		Cameroon	Yes
Kumwenda 2012	2006-2007	Malawi & Uganda	541	Infants consecutively identified at the time of birth before discharge of mothers from the hospital or at postnatal maternal–child health clinics	0-6m	541 infants were included altogether, 294 from Malawi and 247 from Uganda.	Healthy, full-term newborns weighing >2.5 kg, HIV negative mothers							x	no	no	no	yes (0-6 months)	no	NA	Chemical pathology and haematology parameters	CD4+, CD8+ T cells, Eosinophil, Lymphocyte, Monocyte, Neutrophil, Basophil, White blood cells, Red blood cells, Platelets, Haemoglobin, Haematocrit, Sodium, Potassium, GGT, Creatinine, CO2, Chloride, BUN, Bilirubin total, AST, ALT, ALP	hematology & clinical chemistry RIs	1	1	1	1	0	1	1		23		other. Enrolled infants aged between 0 and 6 months of age were considered in seven nonoverlapping age categories. Mean, median and interquartile range (IQR) values were calculated for each age-group.	Other	Beckman–Coulter AcT5 Part Diff (California, USA); Malawi only: Beckman–Coulter CX5 Chemistry analyser (Brea, California, USA); Uganda only: COBAS Integra 400+ (Roche Diagnostics, Indianapolis, IN, USA)	The authors used the USA-published text book Harriet Lane Handbook: A Manual for Pediatric House Officers as the reference intervals for comparison. For example, mean haemoglobin and haematocrit values of Malawian and Ugandan infants in this study were consistently lower than those of Caucasian infants after the first week of life. The authors refer to another study where these results are presen…			yes	Significant	Include	African Reference Ranges		matched (3)	Include		Malawi & Uganda	Yes
Buchanan 2010	2006-2008	Tanzania	655	Children and adolescents enrolled from vaccination, ANC and other clinics	birth-11m, 1-4, 5-12, 13-17	655 children with flow cytometry results, and 625 with haematology measures	Healthy Tanzanian children/adolescents, HIV negative, with no clinically apparent acute or chronic illness, were not currently on any medications, or were pregnant							x	no	no	Yes (13-18, analyzed by sex)	Yes (<12 months, ≥1 to <5 years, ≥5 to <13 years)	no	NA	haematological and immunological parameters and analysed by age cohorts, and by gender for adolescents	Haemoglobin, Haematocrit, MCV, Platelets, WBC, RBC, Lymphocyte, Neutrophils, Monocytes, Eosinophils, Basophils, CD4+, CD8+ T cells	hematology RIs	1	1	0	0	0	0	0		13		CLSI	CLSI	Beckman Coulter AcT 5 Diff (Beckman Coulter, Fullerton, CA, USA); FACSCalibur (Becton Dickinson Biosciences, San Jose, CA, USA)	The authors compare their results to Ugandan data, and data from the USA and Europe. The authors describe differences across many parameters between their RIs and the comparator RIs. In the discussion, the authors also apply the U.S. National Institute of Health Division of AIDS (DAIDS) adverse event grading criteria commonly used in clinical trials to their RIs. They found that 128 (21%) of 619 …		x	yes	Significant	Include	African Reference Ranges	This is not the same cohort as Buchana 2015, not sure why it was redone?	matched (3)	Include		Tanzania	Yes
Humberg 2011	2006-2008	Gabon	226	Infants and children screened for malaria vaccine trial	4-9w, 18-60m	226 healthy infants (4-9 weeks of age) and 185 healthy children (18-60 months of age).	Healthy children; excluded: acute or serious chronic disease, recent use of investigational or nonregistered drugs, administration of immunoglobulins, blood transfusions within 3 months preceding the blood sampling, administration of immunosuppressants within 6 months prior to blood sampling, same sex twin, a family history of congenital or hereditary immunodeficiency, history of splenectomy, maj…								no	no	no	yes (4-9 w) and (18-60 months )	no	NA	major haematological and biochemical parameters	RBC, Hb, HCT, MCV, MCH, MCHC, PLT, WBC, LYM, MON, NEU, EOS, BAS, GPT, Cr	hematology & clinical chemistry RIs	1	0	1	1	0	0	0		15		Statistical analysis was based on the guidelines of the Clinical and Laboratory Standards Institute (CLSI). Nonparametric methods were used to determine 95% reference limits and their 90% confidence intervals	CLSI	ABX Pentra 60 analyser; ABX MIRA PLUS analyser	The authors compared their results to those from two European textbooks from 1998 and 2005, published in Germany. Compared to European populations, values for several red cell parameters (haemoglobin, haematocrit, red blood cell count, mean corpuscular volume) were lower and platelet counts were higher. Eosinophils were higher in the older age group, most likely caused by intestinal helminths. No…			yes	Significant	Include	African Reference Ranges		matched (3)	Include		Gabon	Yes
Odutola 2014	2006-2010	The Gambia	675	Infants of mothers attending Infant Welfare Clinic of periurban Health Centre were invited to participate	3–10m	675 samples analysed, 362 (52.0%) from boys. Some children sampled prospectively, though data not presented as such?	Apparently healthy children with no clinically significant acute or chronic illness (e.g., no malaria or diarrhea in past week), samples checked for parasites, Included small number (17) of wasted children					x			no	no	no	yes (3–10 months)	no	na	Haematological and biochemical reference values	Haemoglobin, red blood cell count, white blood cell count, neutrophils, lymphocytes, monocytes, platelets, mean corpuscular volume, Potassium, Chloride, Urea, Creatinine, AST, ALT, ALP, Bilirubin	hematology & clinical chemistry RIs	1	0	1	1	0	1	0		16		other. very complex! We estimated the unconditional size 95% reference intervals (USRI) using mixed effects normal linear regressions, with unstructured variance–covariance matrix structure, to account for within subject correlation due to repeated sampling over time (see methods)	Other	CELL-DYN 3700 sample loader (ABBOTT, USA); VITROS 350 Analyzer (Ortho Clinical Diagnostics, USA)	The authors compared their RIs to those from two textbooks (published in the USA), and also compare to data from Nigeria and Tanzania in very broad terms in the discussion section. Their set of haematological and biochemical reference values for healthy infants in The Gambia differs from values in other settings. No statistical testing was reported. Comparisons were reported in a table, differenc…			yes	Significant	Include	African Reference Ranges		matched (3)	Include		The Gambia	Yes
Gitaka 2017	2007	Kenya	1493	Children enrolled in RTS,S clinical trials	4w-7m	1,070 and 423 community children without illness	No serious acute or chronic illness as determined by history and physical examination (defined as not having any signs and symptoms of disease, ambulatory (children older than 1 year) and not underweight, defined as weight-for age Z score (WAZ) -2), medical history records or laboratory screening tests were eligible, no history of allergic reactions, previous blood transfusion, major congenital d…								no	no	no	yes (4weeks - 17months)	no	na	10 haematological and 2 biochemical parameters from 1,070 and 423 community children without illness	Hb, Hct, MCHC, MCV, platelets, WBC, neutrophils, lymphocytes, monocytes, eosinophils, basophils, ALT, Cr	hematology & clinical chemistry RIs	1	0	1	1	0	0	0		12	The authors called this group 10 hem parameters: haemoglobin (Hb), haematocrit (Hct), mean corpuscular haemoglobin concentration (MCHC), mean corpuscular volume (MCV), platelets, white blood count (WBC) and differentials (neutrophils, lymphocytes, monocytes, eosinophils, and basophils)	Clinical and Laboratory Standards Institute (CLSI) EP28-A3c guidelines	CLSI	Beckman Coulter AcT 5 Diff Haematology Analyzer (Beckman Coulter, USA); Vitalab Selectra-E clinical chemistry analyser (Vital Scientific (Merck), Netherlands)	Findings were compared with published ranges from Tanzania, Europe and The United States. reference ranges in infants largely overlapped with those from United States or Europe, except for the lower limit for Hb, Hct and platelets (lower); and upper limit for platelets (higher) and haematocrit(lower). Community norms for common haematological and biochemical parameters differ from developed count…			yes	Significant	Include	African Reference Ranges	We determined the reference ranges within the following age partitions: 4 weeks to <6 months, 6 months to less than <12 months, and 12 months to 17 months for the haematological parameters. and 4 weeks to 17 months for the biochemical parameters. There were no gender differences for all haematological and biochemical parameters in all age groups.	matched (3)	Include		Kenya	Yes
Segolodi 2014	2007-2010	Botswana	1786	Adults screened for TDF2 study	18-39	1786 screened participants, 1016 (56.9%) males	Healthy Botswana adults, limited definition of "health". exclude: positive for HBsAg, HIV-positive, on medication for chronic illness and pregnant/breastfeeding	x						x	yes	no	no	no	no	na	14 hematologic and biochemical parameters	Hb, Hct, creatinine, inorganic phosphorus, HCO3, potassium, sodium, chloride, BUN, direct bilirubin, total bilirubin, serum amylase, AST, ALT	hematology & clinical chemistry RIs	1	0	1	1	0	1	0		14		CLSI and other. Reference intervals were calculated using standard methods, stratified by gender, and compared with the sitederived reference values used for the TDF2 study (BOTUSA ranges), the Division of AIDS (DAIDS) Grading Table for Adverse Events, the Botswana public health laboratories, and other regional references	CLSI and other	A Sysmex XT1800i hematology analyzer (Symex, Kobe, Japan); Roche Integra 400plus analyzer	The authors compare to BOTUSA (western derived ranges), DAIDS Toxicity grading tables, US RIs, and RIs from eastern and southern Africa. BOTUSA reference ranges would have classified participants as out of range for some analytes, with amylase (50.8%) and creatinine (32.0%) producing the highest out of range values. Applying the DAIDS toxicity grading system to the values would have resulted in 4…		x	yes	Significant	Include	African Reference Ranges		matched (3)	Include		Botswana	Yes
Odhiambo 2015	2007-2010	Kenya	953	Adolescents and adults, sexually active and screened for observational cohort study to estimate HIV incidence	16-17, 18-34	953 aged 16 to 34 years, HIV-seronegative, clinically healthy, and non-pregnant were selected for this analysis	Excluded HIV, pregnancy. Tested for HSV-2 and other STI (data not reported). Enrollees from in an observational prospective cohort study known as the Kisumu Incidence Cohort Study. Had to be "healthy" (not defined)				x			x	yes (18-34)	no	yes (16-17)	no	no	NA	hematological and biochemistry parameters	WBC, neutrophils, lymphocytes, monocytes, eosinophils, basophils, RBC, Hb, Hct, MCV, MCH, platelet counts, ALT, Cr, BUN	hematology & clinical chemistry RIs	1	1	1	1	0	0	0		15		CLSI	CLSI	Coulter ACT 5Diff CP analyzer (Beckman Coulter, France); Cobas Integra 400 plus biochemistry analyzer (Roche, Germany)	The authors compared their RIs to published region-specific reference intervals (western Kenya and the USA) and the 2004 NIH DAIDS toxicity tables. They found that while 10% would be classified as abnormal by local parameters, >40% would be if using the US DAIDS. Blood urea nitrogen was most often out of range if US based intervals were used: <10% abnormal by local intervals compared to 83% (men)…		x	yes	Significant	Include	African Reference Ranges		matched (3)	Include		Kenya	Yes
Kueviakoe 2011	2008	Togo	1349	Adult blood donors, no description of recruitment	17-58	voluntary blood donors participated to this study, 1349 subjects (22% female) negative for HIV, HBV, HCV, malaria, and without hemoglobin abnormalities in electrophoresis and hypochromia on blood smear, were definitively retained for the study.	Being "healthy" was not explicitly reported as a requirement in the methods. Negativity of all serological tests for viral infections (not specified) and for malaria, normal hemoglobin electrophoresis screening, and absence of hypochromia on peripheral blood smear					x			yes	Not reported	no	no	no	NA	Hematological reference values	WBC, RBC, hemoglobin, hematocrit, MCV, MCH, MCHC, platelets, neutrophils, lymphocytes, eosinophils, basophils, monocytic cells	hematology RIs	1	0	0	0	0	0	0		13		Other . The mean, median, and standard deviation values were calculated for each parameter. Kruskal-Wallis test for two groups was used to compare parameters according to gender.	Other	Sysmex SF-3000 automated hematology analyzer	The authors compared their RIs to those from Uganda, Central African Republic, Ethiopia, South Africa, Gambia, Kenya, and Tanzania. The median values are similar to the ones found in other studies performed in Africa and even in northern countries (data are not shown). The ranges of different parameters are often different especially for RBC considering the influence of alpha-thalassemia and iron…			yes	Significant	Exclude	African Reference Ranges		matched (3)	Include		Togo	Yes
Woldemichael 2012	2008-2009	Ethiopia	1965	1965 adults randomly selected from population based survey of non-communicable diseases (same as Haileamlak 2012)	15-64		Included all apparently healthy individuals (not defined); disabled and acutely ill during the data collection were excluded. No laboratory screening tests reported								yes (15-64)	no	No (included with adults)	no	no	NA	total cholesterol, triglycerides, total serum protein, blood urea nitrogen, creatnine, uric acid, alanine aminotransferase and aspartate aminotransferase	Total cholesterol, triglycerides, total serum protein, blood urea nitrogen, creatinine, uric acid, alanine aminotransferase, aspartate aminotransferase	clinical chemistry RIs	0	0	1	1	1	0	0	1	8		Other, no mention of guidelines	Other	Human star 80 (Gesellschaft fur Biochemica und Diagnostica, Germany)	Presented in the discussion, the authors compare their findings to RIs from Cameroon, East and Southern Africa, and a text book (based on western values). No statistical testing was reported. Comparisons were reported in a table, differences were not quantified.			yes	NA		Reading bibliographies			Include		Ethiopia	Yes
Haileamlak 2012	2008-2009	Ethiopia	1965	1965 adults randomly selected from population based survey of non-communicable diseases (same as Woldemichael 2012)	15-64		Included all apparently healthy individuals (not defined); disabled and acutely ill during the data collection were excluded. No laboratory screening tests reported								yes (15-64)	no	No (included with adults)	no	no	NA	Hgb, Hct, red blood cell (RBC) count, mean corpuscular volume (MCV), mean corpuscular hemoglobin (MCH), mean corpuscular hemoglobin concentration (MCHC), white blood cell (WBC) count (including neutrophils, mixed white cells and lymphocytes) and platelet count. CD3+, CD4+, CD8+ T cells	Hb, Hct, RBC, MCV, MCH, MCHC, WBC count (including neutrophils, mixed white cells, lymphocytes), platelet count, CD3+, CD4+, CD8+ T cells	hematology RIs	1	1	0	0	0	0	0		11		Other, no mention of guidelines	Other	KX-21 hematology analyzer, (Sysmex Coporation, Germany); FACS system (Becton Dickinson San Jose California, USA).	Presented with limited descriptions in the discussion, the authors compare their results to RIs from Turkey, Uganda, Malaysia and the text book Harrisons Principles of Internal Medicine (published in the USA). No statistical testing was reported. Comparisons were reported in a table, differences were not quantified.			yes	NA		Reading bibliographies			Include		Ethiopia	Yes
Santana-Morales 2013	2008-2010	Ethiopia	454	Adults and children attending health screening at rural hospital, limited description of recruitment. An additional 117 persons with malaria were not considered for this review. CS	1-5, 6-12, 13-98	454 malaria-neg individuals, divided women, men and children and 117 with malaria	The following categories were excluded: pregnant, malaria infected (except comparison group), HIV-positive and intestinal helminth-positive.					x	x	x	yes	no	yes, 13+ counted in adult strata	yes (1-5, 6-12)	no	na	normal ranges of laboratory values for haemoglobin	Haemoglobin	hematology RIs	1	0	0	0	0	0	0		1		CLSI	CLSI	Hemo-Control EKF Diagnostic Analyser	The RIs for the Gambo General Rural Hospital population in this study were compared with parameters obtained from other African populations and with parameters set by WHO. In general, the lower limits for adult haemoglobin range obtained from this population were slightly higher than those derived from Kenya, Uganda and Gambia, but were equal to those established by another study in Ethiopia and …			yes	Significant	Include	African Reference Ranges		matched (3)	Include		Ethiopia	Yes
Schmidt 2018	2008-2012	South Africa	634	Infants recruited for TB clinical trials from general population using vaccination clinic records, birth registers and referrals from community contacts and other participants	3-6m	634 (316 male and 318 female) HIV-unexposed infants, aged 3–6 months	BCG vaccinated at birth, HIV-unexposed (mothers' HIV status checked, infants' HIV status confirmed by PCR screening), neither a maternal history of tuberculosis disease or exposure to infectious household contact, confirmed by either negative TST or IGRA. General good health & weight at the time of screening.							x	no	no	no	yes, 3-6m	no	na	haematology and biochemistry parameters	White blood cell count, Red blood cell count, Haemoglobin, Haematocrit, Mean corpuscular volume, Mean corpuscular haemoglobin, Mean corpuscular haemoglobin concentration, Platelet count, Total bilirubin, Alkaline phosphatase, Gamma-glutamyl transferase, Alanine transaminase, Aspartate transaminase	hematology & clinical chemistry RIs	1	0	1	0	0	0	0		14		CLSI	CLSI	Sysmex XN10 instrument (manufactured in Germany); Roche Cobas 6000 instrument (manufactured in Japan)	The authors calculated the percentage of observed values out of bound (in terms of lower and upper limits) compared to NHLS laboratory RIs (derived from Caucasian subjects) and found that parameters in apparently healthy South African infants deviate frequently from these RIs, including abnormalities consistent with subclinical hypochromic microcytic anaemia. 91% of platlet values were higher tha…		x	yes	Significant	Include	African Reference Ranges		matched (3)	Include		South Africa	Yes
Gelaye 2011	2009-2010	Ethiopia	1807	Adult employees of the Commercial Bank of Ethiopia and teachers in government schools from the capital city. A multistage, probabilistic stratified random sampling strategy was used to identify and recruit participants.	18-60	apparently healthy 1,807 adults from Addis Ababa, Ethiopia	subjects were excluded from these analyses if they were currently pregnant or on medication. Subjects older than 60 years of age were also ex-cluded. No laboratory screening tests reported								yes	?	no	no	?	?	reference intervals for complete blood cell count parameters	WBC, RBC, hemoglobin, hematocrit, MCV, MCH, MCHC, platelets, neutrophils, lymphocytes, monocytes, eosinophils, basophils	hematology RIs	1	0	0	0	0	0	0		13		CLSI	CLSI	Not reported	No			no		Include	African Reference Ranges	Need full text ref	matched (3)	Include		Ethiopia	No
Sagnia 2011	2009-2010	Cameroon	352	Children from Yaounde township were recruited by healthcare assistants at the vaccination unit and by township social assistants	birth-6y	352 healthy children	A child was considered healthy when there was no history infectious diseases or hematological and immunological disorders. The parent or guardian of each participant completed a questionnaire. In particular, participants were assessed for signs of febrile illnesses, active infection, malnutrition, and clinical AIDS. exclusion criteria were concurrent illness and/or medication, an axillary tempera…					x		x	no	no	no	yes (birth-6y)	no	NA	Lymphocyte subset reference values	Lymphocyte subset reference values CD3+, CD4+, CD8+, CD19+, NK, 4/DR/38, 4/DR, 4/38, 8/DR/38, 8/DR, 8/38, 3/4/RO, 3/4/RA, 4/RO, 4/RA, 3/8/RO, 3/8/RA, 8/RO, 8/RA, 4/RA/62L, 8/RA/62L	hematology RIs	1	1	0	0	0	0	0		21		Other. Medians and 10th and 90th percentiles were determined for all parameters within each age group.	Other	FACSCalibur flow cytometer (BD Biosciences, San Jose, CA)	The authors compared their results to selected results from USA, The Netherlands, Malawi, Kenya, Saudia Arabia, Ethiopia, Zambia and Uganda. Normal lymphocyte subsets values among children from Cameroon differ from reported values in Caucasian and some African populations. No statistical testing was reported. Comparisons were reported in a table, differences were not quantified.			yes	Significant	Include	African Reference Ranges		matched (3)	Include		Cameroon	Yes
Dosoo 2014	2009-2010	Ghana	1442	Children and adolescents randomly selected from DSS	0.5-4, 5-12, 13-17	1,442 healthy children.	General good health as determined by a clinician using medical history and physical examination, excluded adolescent pregnant females. Children with evidence of acute or chronic respiratory, cardiovascular, gastrointestinal, hepatic, or genitourinary conditions; history of blood donation/transfusion within three months preceding the survey; hospitalization within a month preceding the survey; or …								no	no	yes (13-17, by sex)	yes (0.5–4 & 5–12 yo)	no	NA	21 biochemical and 18 hematologic parameters	ALT, AST, Amylase, CK, GGT, LDH, total Protein, Albumin, total Bilirubin, Direct Bilirubin, Cholesterol, Glucose, Iron, Triglycerides, Urea, Creatinine, Uric acid, Chloride, Phosphorus, Potassium, Sodium, Hemoglobin, Hematocrit, RBC, MCV, MCH, MCHC, RDW, Platelets, PDW, Total WBC, Lymphocytes, Monocytes, Granulocytes	hematology & clinical chemistry RIs	1	0	1	1	1	1	0	1	39		using Clinical and Laboratory Standards Institute (CLSI) C28-A3 guidelines	CLSI	ABX Micros 60 Hematology Analyzers (Horiba-ABX, Montpellier, France)	The authors compared their results to those from Kenya, Uganda, Tazania, an unnamed "Western country", and lower limits provided from the WHO (presumably from "developed countries"). Hemoglobin, hematocrit, mean cell volume, erythrocytes, urea, and creatinine were lower when compared with values from northern countries but alanine aminotransferase, aspartate aminotransferase, and total bilirubin …			no		Include	African Reference Ranges		matched (3)	Include		Ghana
Buchanan 2015	2009-2011	Tanzania	619	Infants, children and adolescents enrolled from schools and clinics; outreach at places of worship	1m-1y, 1-4, 5-12, 13-17	619 healthy infants, children and adolescents were enrolled into the study	No fever, no physical complaints, not ill on exam, no chronic illnesses or meds, not pregnant, HIV negative							x	no	no	Yes (13-18, analyzed by sex)	Yes (<12 months, ≥1 to <5 years, ≥5 to <13 years)	no	NA	albumin, alkaline phosphatase, alanine aminotransferase (ALAT), aspartate aminotransferase (ASAT), amylase, total bilirubin, calcium, cholesterol, creatinine kinase, bicarbonate, chloride, creatinine, glucose, highdensity lipoprotein (HDL), low-density lipoprotein (LDL), potassium, lipase, phosphorus, magnesium, sodium, total protein, triglycerides and urea.	Albumin, alkaline phosphatase, ALT, AST, amylase, total bilirubin, calcium, cholesterol, creatinine kinase, bicarbonate, chloride, creatinine, glucose, HDL, LDL, potassium, lipase, phosphorus, magnesium, sodium, total protein, triglycerides, urea	clinical chemistry RIs	0	0	1	1	1	1	1	1	23		CLSI and other (to exclude outliers, see methods)	CLSI and other	Cobas Integra 400 plus biochemistry analyser (Roche Diagnostics, Germany)	The authors compared their data to the USA-published Harriet Lane Handbook and the US National Institutes of Health Division of AIDS (DAIDS) grading criteria for classification of adverse events. They found that for selected parameters, up to 15% or more of infants or children in certain age groups would have been categorised as having an adverse event as defined by DAIDS. No statistical testing …		x	yes	Significant	Include	African Reference Ranges	same data as Buchanan 2010? (they appear to be different cohorts)	matched (3)	Include		Tanzania	Yes
Tembe 2014	2009-2012	Mozambique	257	Young adults participating in a study of the prevalence and incidence of sexually transmitted viruses at the youth-friendly clinic, Maputo Central Hospital	18-24	257 volunteers (102 males and 155 females) between 18 and 24 years	Volunteers who were febrile, pregnant, or seropositive for HIV, syphilis or hepatitis B surface antigens were excluded from the study. No other description of "healthy" reported	x			x			x	yes	no	no	no	no	NA	Clinical Laboratory Parameters	WBC, RBC, platelets, lymphocytes, neutrophils, Hb, HCT, MCV, MCH, MCHC, RDW-SD, RDWCV, PDW, MPV, P-LCR, lymphocytes, neutrophils, monocytes, basophils, eosinophils, creatinine, total bilirubin, albumin, AST, ALT, glucose, urea, uric acid, amylase, HDL cholesterol, triglycerides, ALP	hematology RIs	1	0	0	0	0	0	0	1	29		CLSI and other. Median and 95% reference ranges (2.5th- 97.5th percentiles)	CLSI and other	Sysmex KX-21N Hematology Analyzer (Sysmex Corporation, Kobe, Japan); Vitalab Selectra Junior (Vital Scientific, Dieren, Netherlands)	The authors compared their results to those from Uganda, Kenya, USA and the 2004 DAIDS toxicity tables. They found that their immunology ranges were comparable to those reported for the US and western Kenya. Hematologic values differed from the US values but were similar to reports of populations in western Kenya and Uganda. The chemistry values were comparable to US values, with few exceptions. …		x	yes	Significant	Include	African Reference Ranges		matched (3)	Include		Mozambique	Yes
Okonkwo 2015	2010	Nigeria	304	Adults recruited using age and gender stratified random sampling to ensure that participants from each Local Government Council matched the overall population structure.	20+, mean age 50 no upper limit given	304 healthy adult subjects	Generally of good health with no evidence of a chronic or acute illness on clinical examination, excluded: Hypertension, diabetes mellitus, stroke, kidney disease, family history of kidney disease, significant proteinuria (urine dipstick protein ≥1+ equivalent to approx. 30 mg/dL), liver disease, and pregnancy. No laboratory screening tests reported								yes	no	no	no	no	na	serum Cys C, SCr, and blood glucose.	Serum Cystatin C, SCr, blood glucose	clinical chemistry RIs	0	0	0	1	0	0	0		3		Reference intervals (RIs) were determined by the nonparametric method as described in the International Federation of Clinical Chemistry (IFCC) guidelines (only) citing a textbook published in India (Solberg HE. Establishment and use of reference values. In Tietz Textbook of Clinical Chemistry and Molecular Diagnosis: Carl Burtis, Edward Ashwood, David Bruns (eds). 4th ed. New Delhi: Elsevier; 20…	IFCC	Humalyzer 2000 Chemistry analyzer (Human GmBH Diagnostica Worldwide, Wiesbaden, Germany)	No			no		Include	African Reference Ranges	Is this relevant for clinical trials? VK: If SCr refers to serum creatinine, this is relevant to trials.	matched (3)	Include		Nigeria	No
Palacpac 2014	2010	Uganda	140	Children, adolescents and adults in a Phase Ib trial for malaria vaccine following outreach via radio and schools	6–10, 11–15, 16–20, 21-32	140	Healthy, with no obvious symptoms/signs of either acute or chronic respiratory, cardiovascular, gastrointestinal, hepatic or renal disease; no history of blood donation/transfusion within one month and, for females, non-lactating and tested for pregnancy (though this is not explicitly listed as exclusion criteria). Blood checked for malaria (test not reported).					x			yes (21-40)	no	yes (11-15, 16-20)	yes (6-10)	no	NA	five hematology and 15 biochemistry analytes	WBC, RBC, Hb, Hct, platelet count, ALP, ALT, AST, γ-GTP, amylase, albumin, total protein, total bilirubin, cholesterol, glucose, creatinine, BUN, uric acid, potassium, sodium	hematology & clinical chemistry RIs	1	0	1	0	1	1	0	1	20		CLSI C28-A3 guideline. Possible partitioning to two broad age groups: 6–15 years-old and 16–32 years-old. Small sample size	CLSI	Sysmex KX-21N (Sysmex Corporation, Kobe, Japan); Cobas C111 (Roche Diagnostics, Mannheim, Germany)	No			no		Include	African Reference Ranges		matched (3)	Include		Uganda	No
Melkie 2012	2010-2011	Ethiopia	117	Newborns and infants attending OBGYN and vaccination clinics, respectively, limited description of recruitment	newborns & infants	117 cord blood (60 from newborns) and venous blood samples (57 infants)	Newborns over 37 weeks of gestation, ≥2500 g birth weight and no history of fetal problems. Preterm newborns, newborns with <2500 g birth weight, newborns requiring intensive resuscitation and care, newborns from mothers with documented anteand/ or intra-partum complications (gestational diabetes, HIV, hepatitis B/C, eclampsia, etc.), have organic diseases and other diseases that alter their bioc…	x	x					x	no	no	no	yes (newborns & infants)	no	NA	liver function test (LFT) analytes	Albumin, AST, ALP, direct bilirubin, total bilirubin, ALT, GGT	clinical chemistry RIs	0	0	1	0	0	0	0		7		CLSI (also mentions IFCC, but not cited), Combined RIs for newborns and infants.	CLSI	HumaStar 300 analyzer (Human diagnostics worldwide, Germany)	Upon comparison of the RIs obtained from this study with previously reported values of similar age group (assay package insert RIs, and two studies from Canada), visually significant differences were seen. The values were also different from respective adult values determined for adult Ethiopian population (see reference Table 8). No statistical testing was reported. Comparisons were reported in …			yes	Significant	Include	African Reference Ranges	VK: May not be very useful for clinical trials	matched (3)	Include		Ethiopia	Yes
Samaneka 2016	2011	Zimbabwe	769	Adults, cross-sectional, representative multistage random sample of 3 regions (see Gomani 2015)	18-55	769 adults (54% males) aged 18 to 55 years	Healthy, no history, clinical or laboratory evidence of chronic disease (hypertension, diabetes, liver, renal), HIV and HBsAg negative. No reported medications for acute illness (or were within one week past completion of a course of medication) with no abnormal findings on clinical and laboratory examination	x						x	yes	Not reported	no	no	no	na	hematology and chemistry laboratory reference ranges	White cell count, hemoglobin, automated five part differential, platelet count, MCV, MCHC, MCH, red blood cell count, hematocrit, sodium, potassium, chloride, phosphate, creatinine, creatinine kinase, calcium, urea, AST, ALT, ALP, albumin, total protein, GGT, total bilirubin, direct bilirubin, bicarbonate, triglycerides, lipase, cholesterol, HDL-cholesterol, LDL-cholesterol, glucose	hematology & clinical chemistry RIs	1	0	1	1	1	1	1	1	36		CLSI	CLSI	Sysmex XT2000I (Symex Europe D-22848Nordersted, Germany); Hitachi 902 (Hitachi, Roche diagnostics D-68292 Mannheim Germany)	No			no		Include	African Reference Ranges		matched (3)	Include		Zimbabwe	No
Gomani 2015	2011	Zimbabwe	302	Adolescents, community based, using multistage random sampling technique (see Samaneka 2016)	12-17	302 adolescents	Screened for HIV and Hepatitis B. Excluded those with chronic medical conditions like diabetes (no additional details provided). All participants had a physical examination performed by the study physician before enrollment into the study	x						x	no	no	yes (>/= 12 years to < 18 years)	no	no	NA	hematological and biochemical reference intervals	White Cell, Red Cell, Hemoglobin, Hematocrit, MCV, MCH, MCHC, Platelets, Neutrophil, Lymphocyte, Monocytes, Eosinophil, Basophil, Red blood Cell distribution width, Urea, Sodium, Potassium, Chloride, AST, ALT, ALP, Amylase, Total Protein, Albumin, GGT, Total Bilirubin, Phosphate, Calcium, Bicarbonate, Triglycerides, Creatinine, Lipase, Cholesterol, LDL-C, HDL-C, Glucose, Direct Bilirubin	hematology & clinical chemistry RIs	1	0	1	1	1	1	1	1	37		CLSI	CLSI	Sysmex xt2000i (Sysmex Europe Norderstedt, Germany). Hitachi 902 (Hitachi, Roche Diagnostics Mannheim, Germany)	No			no		Include	African Reference Ranges		matched (3)	Include		Zimbabwe	No
Beavogui 2020	2011-2013	Guinea	450	Children, adolescents and adults, no description of recruitment. Some enrolled for 3 visits, across seasons.	6-10, 11-15, 16-45	450 enrolled in advance of a malaria clinical trial	Apparently healthy clinically (this was not described), not pregnant. Everyone was tested for malaria, but test was not reported.					x			Yes (16-45)	no	yes (11-15)	yes (6-10)	no	NA	Hematology and chemisty	WBC, RBC, Hemoglobin, Hematocrit, MCV, MCH, MCHC, Platelet, MPV, Lymphocytes, Monocytes, Neutrophils, Eosinophils, Basophils, AST, ALT, Total Bilirubin, Creatinine	hematology & clinical chemistry RIs	1	0	1	1	0	0	0		18		The 2.5th and 97.5th percentiles were determined nonparametrically and stood for reference intervals. Clinical and Laboratory Standards Institute (CLSI) guidelines	CLSI	ABX Pentra 60 Hematology Analyzers (Horiba-ABX, Montpellier, France); Piccolo® xpress™ Chemistry Analyzer (USA)	No			no		Include	African Reference Ranges		matched (3)	Include		Guinea	No
Odhiambo 2017	2011-2014	Kenya	120	Pregnant women, self selected, seeking ANC care. Prospective/ follow up.	14-44, no age strata	longitudinal study of 120 clinically healthy, HIV-uninfected, pregnant women seeking antenatal care at public hospitals in W Kenya	HIV uninfected, pregnant, with a plan to remain in the area until at least 9 months postpartum, willing to have serial visits at maternal child health clinic with serial HIV testing through 9 months postpartum, not on medication that could alter hematological parameters, and no clinical evidence of malaria and helminth infections							x	no	yes, with follow up post partum	No (included with adults)	no	no	Pregnant and post natal data	immune-hematological and biochemistry parameters	ALT, AST, Bilirubin, Cr, CD4+ T cells, CD8+ T cells, Hct, Hb, MCV, RBC, WBC, Neut, Monocytes, Lymphocyte count, Basophils, Eosinophils, Platelets	hematology & clinical chemistry RIs	1	1	1	1	0	0	0		17		CLSI. Median and 95% reference intervals were calculated	CLSI	Coulter ACT 5Diff CP analyzer (Beckman Coulter, France)	The authors compared their results to non pregnant values from Kenya and the US, as well as the 2004 DAIDS Toxicity Tables, using the Wilcoxon text. There were substantial differences in U.S. and Kenyan values for immune-hematological parameters among pregnant/postpartum women, specifically in red blood cell parameters in late pregnancy and 2 weeks postpartum. Using the new hemoglobin reference l…	x	x	yes	Significant	Include	African Reference Ranges		matched (3)	Include		Kenya	Yes
Mugisha 2016	2012-2013	Uganda	903	Older adults in General Population Cohort study	50-64, 65+, 8% >=80	903 people aged 50 years and above were included in the analysis with the majority 545 (60.3 %) being female.	Participants were excluded if they were too ill to answer questions or couldn't remember their age. Tested for malaria, hookworm, HIV as exclusionary criteria					x	x	x	yes	no	no	no	no	yes, elderly (50-64, 65+)	12 haematology parameters	Hemoglobin, Haematocrit, Erythrocytes, Platelets, WBC, MCH, MCV, MCHC, Neutrophils, Lymphocytes, Monocytes, Eosinophils, Basophils	hematology RIs	1	0	0	0	0	0	0		12		Clinical Laboratory and Standards institute’s (CLSI) guidelines.	CLSI	Beckman Coulter AC.T 5 diff CP Haematology analyser (Beckman Coulter, USA)	Compared to the reference intervals from old people in high income countries (Australia, China and two studies from USA), all the haematology parameters from this study population were low, with the exception of MCV values compared to the study from China. No statistical testing was reported. Comparisons were reported in a table, differences were not quantified.			yes	Significant	Include	African Reference Ranges		matched (3)	Include		Uganda	Yes
Okebe 2016	2012-2013	The Gambia	1141	Children randomly selected from DSS for 2 cross sectional surveys before and after rainy season. No attempts were made to exclude a child based on participation in the previous survey	12–59m	1141 children with median age of 32 months, in two surveys during the dry and wet season. Two cross sectional surveys, not a prospective study	The medical history taken by the team nurse focused on any episode of illness such as fever, frequent watery stools, and antibiotic use in the preceding two weeks, blood transfusions or any known medical condition such as sickle cell disease. A brief physical examination comprised of axillary temperature measurement, weight and height measurements, auscultation of the chest and abdominal palpatio…								no	no	no	yes (aged 12–59 months)	no	NA	Haematological and biochemistry reference values for children	WBC, lymphocytes, monocytes, neutrophils, eosinophils, haemoglobin, platelets, sodium, potassium, urea, creatinine, AST, ALT, total protein, albumin	hematology & clinical chemistry RIs	1	0	1	1	0	1	0		15		NCCLS/CLSI Document C28-A2. 2nd edn. National Committee for Clinical Laboratory Standards	CLSI	Quintus 5-part Haematology analyser (Boule Medical AB, Sweden); VITROS 350 analyser (Ortho Clinical Diagnostics, USA)	No			no		Include	African Reference Ranges		matched (3)	Include		The Gambia	No
Smit 2019	2012-2015	South Africa	711	Adults (African, caucasian and mixed race) recruited from the healthy South African population, no additional description of recruitment	18-65, 65+ to analyze variation	711 participants of which 248 (34%) were male. Four hundred and twenty‐seven of the participants were Caucasian (141 male), 65 were African (30 male) and 219 were Mixed Ancestry (77 male).	Participants were excluded if they suffered from any of the following conditions: (a) diabetes; (b) chronic liver or kidney disease; (c) had blood results which clearly indicated the presence of a severe disease; (d) had been hospitalized or been seriously ill during the previous 4 weeks; (e) donated blood in the previous 3 months; (f) were known carriers of hepatitis B virus (HBV), hepatitis C v…								yes	no	no	no	no	NA	Full blood count and white cell differential count reference ranges	Red cell count, Haemoglobin, Haematocrit, MCV, MCH, MCHC, RDW, White cells, Neutrophils, Lymphocytes, Monocytes, Eosinophils, Basophils, platelets	hematology RIs	1	0	0	0	0	0	0		14		part of the international project led by the Committee on Reference Intervals and Decision Limits (C-RIDL), and therefore, the strict guidelines laid out by the committee were followed	C-RIDL	Beckman Coulter ACT 5 diff AL analyser	This study compared RIs within South Africa, between persons of Caucasian, Mixed Ancestry and African descent, ANOVA was used to test differences across ranges. The authors found that white cell, monocyte, neutrophil and red cell indices were significantly different statistically (p<0.05) amongst the three population groups, tending to be lower in Africans than values in persons of Caucasian or M…	x	x	no		Include	African Reference Ranges	Need full text ref	matched (3)	Include		South Africa	No
Chisale 2015	2013	Malawi	105	Adult blood donors, no description of recruitment	19-35	105 healthy blood donors at Malawi Blood Transfusion Service in Blantyre. HIV-negative males and females, aged 19 to 35 years	Excluded those with detectable blood-borne infections such as malaria, HIV, syphilis, or hepatitis; females who were menstruating, pregnant, or lactating; those with any evidence of acute or chronic illness at the time of the study or in the preceding 3 months; those taking medications for any medical condition; those who smoked tobacco or consumed alcohol or had a current or past history of usin…				x	x		x	yes	no	no	no	no	NA	haematological parameters	WBC counts, neutrophil, lymphocyte, monocyte, eosinophil, basophil, RBC counts (along with associated variables, such as Hb, HCT, MCV, MCH), platelets counts	hematology RIs	1	0	0	0	0	0	0		12		Other. Medians and ranges (not 95% RI). Too small sample size for CLSI guidelines (of 120 persons per strata). Budgetary constraints resulted in a target of 60 males and 60 females	Other	Beckman Coulter HmX haematology analyzer	The authors compared their data against reference limits from the machine used, which are based on a European population. The severity of “abnormalities” was classified using the Division of AIDS (DAIDS) criteria. Almost all variables generated some values that were outside the lower and upper reference limits provided by the manufacturers of the machine used. The proportions of out-of-range valu…		x	yes	Significant	Include	African Reference Ranges		matched (3)	Include		Malawi	Yes
Cumbane 2020	2013-2014	Mozambique	419	Adults at high risk for HIV enrolled in cohort study (RV363)	18-35	419 (49% female) participants between 18 to 35 at high risk for HIV	Healthy participants with evidence of malaria, pregnancy, syphilis, hepatitis, and HIV were excluded from this analysis. "Healthy" was not otherwise defined				x	x		x	yes	no	no	no	no	NA	hematological, biochemical and immunological reference values	Total bilirubin, direct bilirubin, ALT, creatinine, glucose, CD3+, CD8+, CD45+, CD4+ T cells, Hemoglobin, Hematocrit, Erythrocytes, Platelets, WBC, MCH, MCV, MCHC, Neutrophils, Lymphocytes, MXD, MPV, RDW_CV, RDW_SD	hematology & clinical chemistry RIs	1	1	1	1	0	0	0	1	23		other Tukey JW. Exploratory Data Analysis, see methods	Other	Sysmex KX21N (Sysmex Corporation, Japan); Vitalab Selectra Junior1 (Vital Scientific, Netherlands); FACS Calibur flow cytometer (Becton Dickinson, USA)	Ranges were compared with those from Mozambique (persons at lower risk for HIV), South Africa, the USA, and the 2014 US National Institute of Health Division of AIDS (DAIDS) toxicity tables. The authors note relative differences across studies, and quantify the number of out of range values when compared against the DAIDS tables. No statistical testing was reported. Comparisons were presented in …		x	yes	Significant	Include	African Reference Ranges Infectious Diseases		matched (3)	Include		Mozambique	Yes
Yalew 2016	2014	Ethiopia	240	Adult blood donors selected conveniently	18-50	120 male and 120 female apparently health adult blood donors	The reference individuals were selected based on medical examinations, current health status, blood pressure, taking any medication, working with hazardous chemicals, alcohol intake, presence of inherited health disorder in the family, tuberculosis, lymphadenopathy, weight loss, regular exercise, tobacco smoking, allergy manifestation, fever, malaria, HIV, hepatitis B virus surface antigen (HbsAg…	x	x			x			yes	no (not exactly clear?)	no	no	no	NA	Hematological reference intervals	WBC, neutrophils, lymphocytes, eosinophils, monocytes, basophils, platelet count, RBC, Hb, hematocrit, MCV, MCH, MCHC, RDW	hematology RIs	1	0	0	0	0	0	0		14		CLSI and other. Mann–Whitney U test was used to determine reference intervals and Harris and Boyd test was used to determine the reference intervals that need partition. The 95th percentile of measurements was taken as a reference interval.	CLSI and other	Cell-Dyn 1800	The authors compare their results to those from a textbook (Wintrobe’s clinical hematology, derived from a Caucasian population), elsewhere in Ethiopia (Addis Ababa), Burkina Faso, Kenya, Togo, Tanzania, Jamaica, and Eastern and Southern Africa (Kenya, Uganda, Rwanda and Zambia). Median and 95th percentile of WBC for general population were lower than Caucasian population, Addis Ababa, Burkina Fa…			yes	Significant	Include	African Reference Ranges		matched (3)	Include		Ethiopia	Yes
Serena 2019	2014	Mali	161	Adult male Malians as they arrived in Italy as immigrants (asylum seekers)	19-54	161 male Malians aged between 19 and 54	adult Malians, within 3 months of their arrival in Italy as asylum seekers, HBsAg pos, anti-HCV pos, HIV pos excluded	x	x					x	yes, men only	no	no	no	no	na	haematological and biochemical parameters	RBC, Hb, HCT, MCV, MCH, MCHC, RDW, WBC, lymphocytes, neutrophils, monocytes, eosinophils, basophils, platelets, PDW, MPV, PCT, creatinine, glucose, AST, ALT	hematology & clinical chemistry RIs	1	0	1	1	0	0	0		22		Other, though C L S I is mentioned in discussion, it is not cited in methods. reference values were determined at 2.5th-97.5th percentiles. mean, median and standard deviations (±SD) were also computed	Other	Sysmex XN 1000 automated hematology analyzer; Dimension Vista 1500 Intelligent Lab System (Siemens)	The authors compared their results to those from the USA (including African-Americans), Southern Europe/Italy, Kenya, Mozambique, Ghana, Tanzania, Botswana, Ethiopia, Central African Republic, Rwanda, Zambia, Uganda, Togo, South Africa, and Zimbabwe. The authors note many similarities, and report in the discussion on lower eosinophil and higher monocyte counts were observed in Malians compared to…			yes	Significant	Include	African Reference Ranges		matched (3)	Include		Mali	Yes
Ayemoba 2019	2014-2017	Nigeria	6153	Young adults screening for military service across the country. No description of recruitment	18-26	7,797 Nigerian volunteers enrolling in military service aged 18 to 26 years screened, analyzed data from 6,153 (4% women) volunteers	apparently healthy (not described) testing for Hepatitis B surface antigen (HBsAg), HIV-1 and 2, malaria and pregnancy as exclusion criteria	x				x		x	yes	no	no	no	no	na	Red Blood Cell Count (RBCC), Haemoglobin Concentration (Hb), Packed Cell Volume (PCV), Mean Cell Volume (MCV), Mean Cell Haemoglobin (MCH), Mean Cell Haemoglobin Concentration (MCHC), Platelets Count (Plt), Total and Differential White Blood Cell Counts (WBCC).	RBC, Hb, PCV, MCV, MCH, MCHC, Plt, WBC	hematology RIs	1	0	0	0	0	0	0		8		other. The 95th percentile reference range was determined using 2.5 and 97.5 percentiles. Studies of ‘reference values’ in adult populations were searched in PubMed using relevant key words to review the similarities or otherwise of their published estimates with the results of this study.	Other	Sysmex KX-21-N haematology auto-analyzer (Sysmex Corporation Inc, Kobe, Japan).	The findings in this study and Western values obtained from Dacie and Lewis Practical Haematology text book are shown in Table 2, while Table 3 shows findings from this study and two neighboring West African countries [Ghana and Togo]. Median platelets count observed in this study (218 x 109/l) was seen to markedly vary from Western Reference values (280 x 109/l) (Table 2). Similarly, MCV was 84f…			yes	Significant	Include	African Reference Ranges		matched (3)	Include		Nigeria	Yes
Genetu 2017	2015	Ethiopia	200	Pregnant women attending an ANC clinic, limited description of recruitment	18-42	200 healthy, HIV-seronegative pregnant women were enrolled at Gondar University Hospital	HIV negative, normal BMI (not defined), no other description of inclusion/ exclusion criteria							x	no	yes (18-42)	no	no	no	na	immunological and hematological parameters	CD4+ T cells, Lymphocyte count, Total WBC count, Platelet count, RBC count, HB, Hematocrit, MCV, MCH, MCHC	hematology RIs	1	1	0	0	0	0	0		10		Other. Reference intervals were computed using the nonparametric method.	Other	Cell-Dyn® 1800 (Abbott Laboratories, Chicago, IL, USA); BD FACSCount™ system (Becton Dickinson, San Jose, CA, USA).	Presented in the abstract and mentioned briefly in the discussion, the authors report that compared with the reference ranges derived from other studies, they found considerable variations in CD4+ T-cell count, HB, HCT, and MCV values. No statistical testing was reported. Comparisons were not presented visually and differences were not quantified.			yes	Significant	Include	African Reference Ranges		matched (3)	Include		Ethiopia	Yes
Mulu 2017	2015	Ethiopia	481	Adults randomly selected for community based cross sectional survey	18-65	481(246 females and 235 males) healthy adults enrolled	Age <18 years, adults with intestinal parasitic infections, haemoparsites, skin rashes, history of blood transfusion < 6 months, HIV positive, HBsAg positive, HCV positive, pregnant, on any medication, exhibiting febrile symptoms, observable mental illness, disabled, smokers, chronic alcohol drunkers, anaemic, chronic diseases and acutely ill patients	x	x					x	yes	no	no	no	no	NA	Haematological parameters were measured using haematology analyzer MindrayBC320 (Mindray Biomedical electronic Corporation, China). CD4+Tcells were enumerated using FACS count (Becton Dickinson).	WBC, RBC, Platelet, Lymphocyte, Neutrophil, Basophil, Eosinophil, Monocytes, HB, Hct, MCV, MCH, MCHC, CD4+ T cells	hematology RIs	1	1	0	0	0	0	0		12		other	Other	Haematology analyzer MindrayBC320 (Mindray Biomedical electronic Corporation, China); FACS count (Becton Dickinson).	No			no		Include	African Reference Ranges		matched (3)	Include		Ethiopia	No
Siraj 2018	2015	Eritrea	591	Adult college students, laboratory staff members, ACHS staff members, factory workers and school teachers	18-49	591, 296 (50%) females, 18–49 years	Physical examination and CLSI inclusion and exclusion criteria. The exclusion criteria included: the presence of any disease including: anemia, cardio-vascular disease and high blood pressure. Additional exclusion criteria included: drug therapy, alcohol consumption; heavy smokers, chronic diseases such as diabetic mellitus (DM); individuals who had donated blood in the last 3 months. Individuals…	x	x						yes	Not reported	no	no	no	NA	hematological reference intervals	RBC count,Hb, Hct, MCV, MCH, MCHC, RDW, WBC count, (lymphocytes, granulocytes, monocytes), platelet count	hematology RIs	1	0	0	0	0	0	0		12		CLSI (C28-A3) guidelines	CLSI	AU 480 Chemistry System (BeckmanCoulter)	The study RIs were compared to values currently in use by the Eritrean ministry of health (based on Beckman Coulter: AU 480 Chemistry System reagents inserts), and RIs from Tanzania, Ghana and elsewhere in Ethiopia. Overall, the proportion of OOR RIs ranged from 3.5 to 46.7%. In order of decreasing magnitude, the proportion of participants who were OOR included MCV (46.7%); MCH (37.9%) and Hb (36…		x	yes	Significant	Include	African Reference Ranges		matched (3)	Include		Eritrea	Yes
Alemu, 2019	2015	Ethiopia	278	Pregnant and age-matched, non pregnant women. The former were selected with systematic random sampling technique among ANC clinic attendees, the latter among ANC visitors and staff	Mean age 26, no range given	comparative cross-sectional study was conducted among 139 pregnant and 139 age-matched, non-pregnant women at the University of Gondar Hospital	Apparently healthy; No previous history of diabetes mellitus, hypertension, and severe anemia, other chronic diseases, and taking medications that affect hematological indices for any reason were excluded. In addition, study participants who were smokers and chewers of chat were also excluded from the study. No laboratory screening tests reported								yes, women	yes	no	no	no	na	hematological profile alterations	WBC, Lymphocytes, Mixed cells, Neutrophils, Hb, Hct, RBC, MCV, MCH, MCHC, RDW, Platelet, PDW, MPV	hematology RIs	1	0	0	0	0	0	0		14		other. Level of significance was analyzed using independent t-test and Mann-Whitney U test	Other	Sysmex KX-21N (Kobe, Japan) hematology analyzer	No			no		Include	African Reference Ranges	Could not find a pdf	matched (3)	Include		Ethiopia	No
Omuse 2018	2015	Kenya	528	Adults recruited from urban colleges, universities, churches, hospitals, corporations and shopping malls. (same population as Omuse 2020)	18-65	528 healthy black African volunteers in a largely urban population, 18-65	Exclusion criteria included individuals with a body mass index (BMI) greater than 35 kg/m2, consumption of ethanol greater than or equal to 70 g per day [equivalent to 5 alcoholic drinks], smoking more than 20 tobacco cigarettes per day, taking regular medication for a chronic disease (diabetes mellitus, hypertension, hyperlipidemia, allergic disorders, depression), recent (less than 15 days) rec…	x	x					x	yes	no	no	no	no	NA	CBC	RBC, Hb, Hct, MCV, MCH, MCHC, RDW, WBC, platelet, leukocyte differential counts of neutrophil, lymphocyte, monocyte, eosinophil, basophil	hematology RIs	1	0	0	0	0	0	0		14		C-RIDL. The latent abnormal values exclusion (LAVE) method was used for secondary exclusion of individuals who may have had sub-clinical diseases. The RIs were derived by both parametric and non-parametric methods with and without LAVE for comparative purposes (see methods)	C-RIDL	Beckman Coulter ACT 5 DIFF CP analyser	The authors employed C-RIDL methods including larger sample size to facilitate comparisons with other studies. The present their data visually compared to 10 studies from eastern and southern Africa (Kenya, Rwanda, Uganda, and Zambia), Kenya (2 additional studies), Uganda, Ethiopia, Tanzania, Rwanda, Ghana, Togo and South Africa. Their study highlights marked differences in certain CBC parameters…			yes	Significant	Include	African Reference Ranges		matched (3)	Include		Kenya	Yes
Omuse 2020	2015	Kenya	533	Adults recruited from urban colleges, universities, churches, hospitals, corporations and shopping malls. (same population as Omuse 2018)	18-65	533 aged 18-65: 260 (48.8%) males and 273 (51.2%) females.	Excluded: BMI >35 kg/m2, consumption of ethanol >70 g per day, smoking >20 cigarettes per day, taking regular medication for a chronic disease (diabetes mellitus, hypertension, hyperlipidemia, allergic disorders, depression), recent (< 15 days) recovery from acute illness, injury or surgery requiring hospitalization, carrier of HBV, HCV or HIV, pregnant or within 1 year after delivery	x	x					x	yes	no	no	no	no	NA	40 common chemistry and immunoassay tests as part of the IFCC global RI project	Sodium, Potassium, Chloride, Urea, Creatinine, Total Protein, Albumin, Total Bilirubin, Gamma-glutamyl transferase, Alkaline phosphatase, Lactate dehydrogenase, Calcium, Magnesium, Phosphate, Lipase, Total cholesterol, Triglycerides, High density lipoprotein cholesterol, Low density lipoprotein cholesterol, Uric acid, High sensitive c reactive protein, Amylase, Immunoglobulin A, Immunoglobulin G,…	hematology & clinical chemistry RIs	1	1	1	1	1	1	0	1	40		C-RIDL and others	C-RIDL and other	Beckman Coulter AU 5800 (Brea, California, US); DXI (Brea, California, US)	Comparison of this study's RIs with those recommended by Beckman coulter and those derived from IFCC (i.e., similar methodology) studies conducted in India, Saudi Arabia and Turkey found much higher RIs for total bilirubin and c reactive protein. The authors also included in their supplementary material a table comparing their results against those from Kenya (three studies) and the USA. No stati…			yes	Significant	Include	African Reference Ranges	What is the IFCC global RI project?	matched (3)	Include		Kenya	yes
Mekonnen 2017	2015-2016	Ethiopia	446	Adults randomly selected for community based population	18+, 3% >=65	446 (224 females and 222 males) were included for the analysis	intestinal parasitic infections, hemoparasite, skin rashes, history of blood transfusion < 6 months, HIV, HCV, HBV positives and HCG positive (for females), observable mental illness, disabled, smokers, chronic alcohol drunkers, anaemic, malnourished (BMI<17.5Kg/m2), hospitalized persons, chronic diseases and acutely ill as per the recommendations of WHO	x	x					x	yes	No? Unclear	no	no	no	NA	common clinical chemistry parameters	ALT, AST, ALP, amylase, LDH, creatinine, total protein, direct bilirubin, total bilirubin	clinical chemistry RIs	0	0	1	1	0	0	0		8		Other. Descriptive statistics was used to determine the mean, median and 95% range of each parameters. Independent sample T-test and one-way ANOVA were employed to see the association between variables	Other	Mindray BS 200 clinical chemistry autoanalyzer (Germany)	The authors compare clinical chemistry parameters reference values between different African countries and USA (7 sets of RIs shown) with the current study (in the discussion section only, not in the results). The significant difference in gender (higher in male than females) in the reference values of ALT, AST and ALP in this study are consistent with reports from Botswana, Tanzania, Middle belt…			yes	Significant	Include	African Reference Ranges		matched (3)	Include		Ethiopia	Yes
Oloume 2019	2015-2016	Cameroon	294	Adult blood donors via a stratified and clustered sampling strategy to enroll equal number of volunteers by blood bank & sex	18-55	294 healthy participants (161 men, 133 women)	Excluded: (1) currently sick or being followed up for a known pathology, (2) pregnant women, (3) undergoing treatment for any disease, (4) history of blood donation or transfusion within the immediate past 4 months, (5) regular smokers and (6) hospitalisation within the immediate past month. In addition, we excluded people with a positive serology result for any one of the serological tests carri…	x	x		x	x		x	yes	no	no	no	no	na	complete blood cell count	Haemoglobin, Red blood cells, Haematocrit, MCH, MCHC, MCV, Reticulocytes, Platelets, White blood cell, Neutrophils, Eosinophils, Lymphocytes, Monocytes, Basophils	hematology RIs	1	0	0	0	0	0	0		14		Other, though C L S I is cited in Intro, it is not cited in methods. For each parameter, the standard deviation and the median with the 2.5th percentile and 97.5th percentile were calculated.	Other	Pentra DX Nexus (Horiba-ABX, Montpellier, France)	No			no		Include	African Reference Ranges		matched (3)	Include		Cameroon	No
Yeshanew 2017	2016	Ethiopia	400	Pregnant women randomly sampled from ANC clinic attendees	18-40	400 women with mean age ±SD (27.3 ±4.7)	Inclusion criteria included absence of active clinical disease conditions, being pregnant, and HIV-1/2 negative, syphilis negative and hepatitis B negative	x			x			x	no	yes	no	no	no	NA	Immunohematological Reference Values	WBC, Neutrophil, Mixed, Lymphocyte, Platlet , CD4+, CD8+ T cells, RBC, Hb, Hct, MCV, MCH, MCHC	hematology RIs	1	1	0	0	0	0	0		13		The mean ± SD and 95% Confidence Interval (95% CI) values were calculated per Clinical and Laboratory Standards Institute (CLSI).	CLSI	CELL-DYN 1800; FACS Calibur system, Becton Dickinson Immunocytometry Systems	No			no		Include	African Reference Ranges		matched (3)	Include		Ethiopia	No
Achila 2017	2016	Eritrea	255	Adults conveniently sampled residing in capital	60-80	255 conveniently sampled, healthy elderly (60-80yo), participants meeting Clinical and Laboratory Standards Institute (CLSI C28-A3) guidelines were enrolled	Male and female elders between 60 and 80 years old; healthy by doctor's examination; HCV and HBV sero-negative. excluded: diabetes, cardiovascular disease, neoplasm (cancer/malignancies, liver disease, kidney disease, medication, transfusion or recent surgery, heavy smoking, alcohol consumption, and significant recent illness	x	x						yes	no	no	no	No mention of HIV (not exclusion criteria)	yes, elderly	biochemical parameters	AST, ALT, ALP, Cr, BUN, Total bilirubin, direct bilirubin, indirect bilirubin, total cholesterol, HDL, Na, Cl, K, CO2, albumin	clinical chemistry RIs	0	0	1	1	1	1	0		15		CLSI C28-A3 guidelines	CLSI	AU 480 Chemistry System (Beckman Coulter)	The RIs established in this study were compared to values currently in use by the Eritrean ministry of health, Ghana, Botswana, Eastern and Southern Africa (Kenya, Uganda, Rwanda and Zambia), and US Massachusetts General Hospital (MGH). Study RIs tended to be higher than RI from Caucasian populations, but lower than those obtained from reference interval studies in several African countries. Comp…		x	yes	Significant	Include	African Reference Ranges		matched (3)	Include		Eritrea	Yes
Abebe 2018b	2016-2017	Ethiopia	1175	Adult blood donors	18-60	1,175 apparently healthy young adults (18-60) were included in the study from four blood banks in the region	Examination, disease history, medications review to exclude chronic alcohol abusers, smokers, pregnant and lactating women, positive for HIV, HBV, HCV and syphilis, and who had a history of jaundice within 3 months and major surgery within 1 year	x	x		x			x	yes	no	no	no	no	na	Clinical chemistries	Alanine aminotransferase, aspartate aminotransferase, ALP, GGT, amylase, creatinine, urea, uric acid, total cholesterol, triglycerides, total protein, albumin, direct bilirubin, total bilirubin	clinical chemistry RIs	0	0	1	1	1	0	0	1	14		CLSI/IFCC The 95% RIs were estimated using reference limits at 2.5th percentile for the lower reference limit and 97.5th percentile for the upper reference limit. Kolmogorov-Sminorv and Wilcoxon rank-sum tests were used to check data distribution normality and whether partitions were needed between variables, respectively.	CLSI	Mindray BS-200E full automated clinical chemistry analyzer	No			no		Include	African Reference Ranges		matched (3)	Include		Ethiopia	No
Bimerew 2018	2017	Ethiopia	883	Children, adults, geriatric recruited via non-probability convenience sampling technique from schools, universities, employees, pensioners, and other volunteers residing in three towns	5-71, stratified by age, but strata not defined	883 apparently healthy, 5-71 years old	Apparently healthy individuals aged 5 years and above who have lived in the study areas for more than 1 year were included in the study. We excluded individuals who had a positive result from the screening tests (C-reactive protein (CRP), hepatitis B surface antigen (HBsAg), anti-hepatitis C virus (HCV) antibody). In addition, individuals with known acute and chronic diseases; known history of he…	x	x						yes	no	Yes (5-17?)	Yes (5-17?)	no	yes, elderly (65-71?)	hematological	WBC, RBC, Hb, Hct, MCV, MCH, MCHC, PLT, RDW-CV, Neutrophil, Lymphocyte, Monocyte, Eosinophil, Basophil	hematology RIs	1	0	0	0	0	0	0		14		CLSI	CLSI	Sysmex XS-500i hematology analyzer (Sysmex Corporation Kobe, Japan)	No			no		Include	African Reference Ranges	Ages aren't clear, but seems like all minors/adolescents/children were combined (ages 5-17?), and no definition of "geriatric" (65-71?)	matched (3)	Include		Ethiopia	No
Bawua 2020	2017	Ghana	501	Adults recruited from public institutions, schools, health facilities, social centers, churches, and mosques	18-70	501 apparently healthy adults aged 18-70	The selection of eligible participants was based on well-defined inclusion and exclusion criteria, in accordance with the IFCC/C-RIDL protocol. The exclusion criteria included the following: individuals with known diabetes mellitus under drug therapy, recent (≤14 days) recovery from acute illness, injury, or surgery requiring hospitalization, known carrier state of hepatitis B virus, hepatitis C …	x	x					x	yes	no	no	no	no	NA	hematological parameters	RBC, Hb, Hct, MCV, MCHC, RDW, platelet, MPV, WBC, neutrophils, eosinophils, lymphocytes, basophils, monocytes, IgG, IgA, IgM, C3, folate, TF, vitamin B12, Fe, ferritin, CRP	hematology RIs	1	1	0	0	0	0	0	1	21		Committee on Reference Intervals and Decision Limits (C-RIDL) of the IFCC. Partitioning of reference values by sex and age was guided by "effect size" of between-subgroup differences defined as standard deviation ratio (SDR) based on ANOVA. RIs were derived using parametric method with application of latent abnormal values exclusion method (LAVE), a multifaceted method of detecting subjects with …	C-RIDL	Sysmex XN-1000 analyzer; Beckman-Coulter/AU480; Centaur-XP/Siemens	The authors compared their RIs to those from Kenya, Uganda, Zimbabwe, Morocco, Turkey, Malasia, China, Australia, Spain, Japan, and the USA. Global comparison of Ghanaian RIs revealed lower-side shift of RIs for leukocyte and neutrophil counts, female hemoglobin and male platelet count, especially compared to non-African countries. No statistical testing is reported to compare RIs across regions/…			yes	Significant	Include	African Reference Ranges		matched (3)	Include		Ghana	Yes
Addai-Mensah 2019	2018	Ghana	488	Adult blood donors, no description of recruitment	18-60	488 healthy participants were recruited using the CLSI Guidance Document C28A2	Females were not pregnant. Individuals with confounders like malaria, glucose-6-phospate dehydrogenase deficiency, and sickle cell disease were excluded. No laboratory screening tests reported								yes	no	no	no	no	na	haematological reference values	WBC, RBC, Haemoglobin, HCT, MCV, MCH, MCHC, RDW-CV, Platelet, Neutrophils, Lymphocytes, Monocytes, Eosinophils, Basophils	hematology RIs	1	0	0	0	0	0	0		14		other. Reference values were determined at 2.5th and 97.5 th percentiles. TheMann-Whitney U test was used to determine the significance of differences between males and females. The Kruskal-Wallis test was used to determine the significance of differences between the three regions, Ashanti, Central, and UpperWest region, followed by Bonferroni post hoc test for pairwise analysis.	Other	Sysmex KX 4000i haematology analyzer (Sysmex Corporation, Kobe, Japan)	The authors observed in our study in the discussion that the haematological reference ranges (Tables 2 and 3) were lower compared to the accompanying manual of the haematology analyzer used in the study. No statistical testing was reported. Comparisons were not presented visually and differences were not quantified.			no		Include	African Reference Ranges	Analyzed differences by region, despite not having adequate sample size to do so	matched (3)	Include		Ghana
Belay 2020	2018-2019	Ethiopia	344	Adolescents in community based cross sectional pop from randomly selected urban areas	12-17	172 males and 172 females	excluded: known chronic illnesses like diabetes mellitus, chronic renal insufficiency, hypertension, ischemic heart disease, anemia, thyroid, liver diseases, and cancer, HIV, Hepatitis, taking pharmacologically active substances and all prescription drugs, who had Hemo-parasite and intestinal parasite, who received blood transfusion within the previous 1 year, Pregnant females					x	x	x	no	no	yes (12-17)	no	no	na	Fasting blood sugar (FBS), alanine aminino transferase (ALT), aspartate amino transferase (AST), alkaline phosphatase (ALP), Creatinine, urea, total protein, albumin (ALB), direct and indirect bilirubin (BIL.D and BIL.T) using 25 Bio system clinical chemistry analyzer	FBS, ALT, AST, ALP, Creatinine, urea, total protein, albumin, direct bilirubin, indirect bilirubin	clinical chemistry RIs	0	0	1	1	0	0	0	1	9		Clinical Laboratory Standard Institute (CLSI)/ International Federation of Clinical Chemistry (IFCC) C 28-A3 Guideline	CLSI	Biosystem 25 A (Biosystem, Spain) clinical chemistry analyzer	No			no		Include	African Reference Ranges		matched (3)	Include		Ethiopia	No
Haileslasie 2020	2018-2019	Ethiopia	249	Adolescents, community based, using well described random selection	12-17y	A community-based cross-sectional study was conducted in 249 adolescents aged 12-17 years from December 2018 to May 2019	Individuals with any chronic and acute illnesses, taking antibiotic treatment, recent history of blood loss, blood transfusion in the last one year, immunization in the last 6 months, major surgical procedures in the past 6 months, who have any intestinal and hemoparasites were excluded during data analysis. No laboratory screening tests reported								no	no	yes (12-17 years )	no	no	NA	hematological reference intervals	RBC, WBC, Hb, HCT, MCV, MCH, MCHC, Platelet, RDW-CV, Neutrophil, Lymphocyte, MPV	hematology RIs	1	0	0	0	0	0	0		12		other. Both parametric and non-parametric analyses were used to calculate the median and 95% of reference intervals. The 97.5th and 2.5th percentiles were calculated using descriptive statistics for the upper and lower reference limits of the study participants.	Other	Sysmex KX-21N hematology analyzer (Sysmex Corporation Kobe, Japan)	No			no		Include	African Reference Ranges		matched (3)	Include		Ethiopia	No
Gessese 2020	2019	Ethiopia	329	Adult blood donors, no description of recruitment	18-65	170 male and 159 female apparently healthy adult blood donors at Kemise Blood Bank	Apparently healthy without a positive result from the screening tests (hepatitis B surface antigen (HBsAg), anti-hepati-tis C virus (HCV) antibody). In addition, individuals with known acute and chronic diseases, known history of hematologic disorders, recent history of blood loss, blood donation in the last 6 months, blood transfusion in the previous year, immunization in the last 6 months, majo…	x	x						yes	?	?	no	no?	NA	Hematological reference intervals	Red blood cell, hemoglobin, hematocrit, mean corpuscular volume, mean corpuscular hemoglobin, mean corpuscular hemoglobin concentration, red cell distribution, white blood cells, lymphocytes, mixed, neutrophils, platelets	hematology RIs	1	0	0	0	0	0	0		12		CLSI and other. Dixon and Reed 1/3 rule was used for outlier detection. Mann-Whitney U test was used to determine reference intervals. Harris and Boyd test were used to determine the reference intervals that need partition. The 2.5th and 97.5th percentiles were determined non-parametrically with 95% confidence interval	CLSI and other	Sysmex XP-300	The Ris in this study were different from previous studies which were conducted in different regions of Ethiopia or African countries (Kenya, Ghana, Uganda, Eastern and Southern Africa) or in the USA, and a text book (Rodak's Hematology). No statistical testing was reported. Comparisons were reported in a table, differences were not quantified.			yes	Significant	Include	African Reference Ranges	Need full text ref	matched (3)	Include		Ethiopia	Yes
Tiruneh 2020	2019	Ethiopia	151	Newborns selected by simple random sample attending OBGYN clinic at university hospital	newborn	151 apparently healthy fullterm newborns, similar number of boys and girls	The newborns were selected based on the following criteria: Birth at full-term (39–42 weeks of gestation), and absence of any congenital anomalies. All selected newborns were physically examined at birth and found normal and apparently healthy. The premature newborn (delivered less than 37 weeks of gestation), twin newborns, the pregnancy complicated with diabetics, preeclampsia, hypertension, HI…							x	no	no	no	Yes, newborn	no	NA	Hematological reference intervals	WBC, neutrophils, lymphocytes, eosinophils, monocytes, basophils, platelet count, RBC, Hb, hematocrit, MCV, MCH, MCHC, RDW	hematology RIs	1	0	0	0	0	0	0		13		we used non-parametric tests to determine the hematological RI as recommended as the clinical laboratory standard institutes CLSI	CLSI	Sysmex KX-21N (Sysmex Corporation Kobe, Japan) automated analyzer	The authors compare their RIs to results published from Nigeria (2 studies), Iraq, Pakistan, Nepal, Saudi Arabia and Iran. The Hgb values of this study almost agrees with a study reported in Saudi Arabia. The RI of RBC of the current study was comparable to Nepal, Iraq and Nigeria findings. However, the lower limit of WBC was lower than a study reported in Saudi Arabia, Nepal, and Pakistan. No st…			yes	Significant	Include	African Reference Ranges		matched (3)	Include		Ethiopia	Yes
Ouma 2021	2009-2014	Kenya	1509	1509 (53% female) of 1631 Infants participating in GSK phase3 malaria vaccine trial which enrolled volunteers from a local Health and Demographic Surveillance System to ensure a representative sample (no details on the sampling strategy were reported)	1m-17months		Data from a trained physician-conducted physical examination were reviewed as per the trial procedures to include healthy infants without acute or chronic, clinically significant pulmonary, cardiovascular, hepatobiliary, gastrointestinal, renal, neurological, mental or hematological functional abnormality or illness that required medical therapy. Data included medical history, physical examinatio…							x	no	no	no	Yes (1-17months)	no	NA		WBCs, RBCs, HGB, HCT, platelets, granulocytes, lymphocytes, and monocytes were directly measured. MCV, MCH, MCHC, RDW and MPV were extrapolated. The analyzer did not give separate counts of neutrophils, basophils and eosinophils.	hematology RIs	1	0	0	0	0	0	0	0	10		CLSI for non-normal data	CLSI and other	three-Part differential Coulter counter hematology analyzer	Includes comparisons with data from Kilifi (coastal Kenya), Tanzania, USA/Europe. The sources of data from Tanzania and USA/Europe were unclear, and no distinction was made between data from USA and Europe (unclear if data are combined, or which data are from which region). No statistical testing was reported. Comparisons were reported in a table, differences were not quantified.						Second lit search
Smit 2021	2012-2015	South Africa	1143	1,143 apparently healthy volunteers: 551 African and 592 non-African (comprising 383 Caucasian and 209 Mixed Ancestry). No details on sampling strategy reported.	18–65	Participants over the age of 65 were also recruited, however, and although their test results were not used for the derivation of RIs, they were used for analyses of sources of variation of RIs.	Participants were excluded if they suffered from or had any of the following conditions: (i) diabetes under drug treatment; (ii) reported history of chronic liver or kidney disease; (iii) the presences of a severe disease as indicated by the results obtained in this study; (iv) had been hospitalised or seriously ill during four weeks preceding participation; (v) donated blood in the last three mo…	x	x					x	yes	no	no	no	no	NA		Total Protein, ALB, Urea, UA, Cr, Total Bilirubin, Na, K, Cl, Lactate to pyruvate, Glucose, Calcium, Phosphate, Magnesium, Cholesterol, HDL, LDL, Triglycerides, Thyroglobulin, Thyroglobulin antibodies, Thyroid peroxidase antibodies, Amylase, AST, ALT, LDH, ALP, GGT, CK, Lipase, Cholinesterase, CRP, Fe, Ferritin, TF, IgA, IgG, IgM, Free T4 (thyroxine), Free T3 (tri-iodothyronine), Thyroid-stimulat…	clinical chemistry RIs	0	1	1	1	1	1	0	1	40		The standard deviation ratio (SDR) guided the need for partitioning reference values according to gender, ethnicity and age using a threshold of ≥ 0.4. The latent abnormal values exclusion (LAVE) method was applied to reduce influences of latent diseases before deriving RIs using both parametric and non-parametric methods. c-ridl	C-RIDL	The analytes that depended on the assay principle of chemical reaction or immune-turbidimetry, were measured using an automated Beckman Coulter DXC analyser for the samples obtained between 2012 and 2013 and using a Beckman Coulter AU analyser for the samples obtained in 2014. The analytes that depended on labelled immunoassays were measured by a Beckman Coulter DxI analyser	No						Second lit search
Ayemoba 2021	2014	Nigeria	6169	6169 of 7797 consenting male (96.2%) and female (3.8%) military applicants from 37 States of Nigeria. No description of sampling technique	18-26		Presence of glycosuria, proteinuria, haematuria and bilirubinuria - and HBV, malaria, HIV, pregnancy - screened out. No description of any screening questionnaires.	x				x		x	yes	no	no	no	no	NA	Biochemical parameters	Assays performed included liver function tests (Total Serum Proteins, Albumin, Serum Globulin, alanine transaminase (ALT), aspartate transaminase (AST), Alkaline Phosphatase, gammaglutamyl transferase (GGT), Total Bilirubin, Direct and Indirect Bilirubin, Urea, Creatinine, Electrolytes (Na, K, Cl), Lipid profile (Total Cholesterols, HDL, LDL Cholesterols and Triglycerides), Calcium, Phosphate, Ur…	clinical chemistry RIs	0	0	1	1	1	1	0	0	24		CLSI cited, but not explicitly mentioned in RI methods section (just sample size determination). Methods are akin to what CLSI recommends (i.e., nonparametric)	CLSI	Selectra Pro-S1 automated clinical chemistry analyzer (Vital Scientific, Elitech Group Company, Netherlands).	Shown against western values (Dosso Ghana, American - Tietz Textbook of Clinical Chemistry and Molecular Diagnostics 2018, British - Clinical Biochemistry Reference Ranges Handbook 2017) however no quantification of differences made. No statistical testing was reported.	no (do not even compare genders statistically)		yes			Second lit search
Fondoh 2020	2015	Cameroon	340	340 of 487 voluntary blood donors who presented during the Regional Hospital Bamenda’s voluntary blood donation programme. A stratified and clustered sampling method was used. The population was divided into two groups (men and women) and at least 50 samples were collected from participants at each of 3 sites and from each sex. 59% male	18-65 (men), 18-60 (women)		The blood donors were subjected to several physical and medical screening protocols, as required by the national blood transfusion programme of the Ministry of Health, Cameroon, in addition to the CLSI recommendations. Criteria include: free from any non-communicable disease, should not have donated blood or had any STI in the previous three months, should not have been sick or been vaccinated du…	x	x		x			x	yes	no	no	no	no	NA	Hematological reference intervals	RBC; haemoglobin ; haematocrit; mean cell volume; mean cell haemoglobin; mean cell haemoglobin concentration; coefficient of variation for the standard deviation of red cell distribution (%); standard deviation of red cell distribution; WBC; proportion of lymphocytes (%), monocytes (%) and granulocytes (%); absolute count of lymphocytes (×109/L), monocytes (×109/L) and granulocytes (×109/L); plat…	hematology RIs	1	0	0	0	0	0	0	0	17		CLSI with methods to identify outliers	CLSI and other	Urit 3300 auto-analyser (Urit Medical Electronic [Group] Co., Ltd, Guilin, China).	The authors report that their findings are consistent with other studies in Africa: Addai-Mensah et al. in Ghana, Bakrim et al. in Morocco, Mulu et al. in Ethiopia, Miri-Dashe et al. in Nigeria, Dosoo et al. in Ghana and Kibaya et al. in Kenya. However, platelet counts in their study were relatively higher than those of other African countries in contrast to higher counts reported in the United S…	gender only		yes			Second lit search
Kieh 2020	2015-2017	Liberia	3223	2529 adults (44% female) and 694 children (53% female) recruited from two studies, a ph2 trial of an ebola vaccine and an ebola survivor & close contacts cohort study (PREVAIL I&III)	Three age groups (6–11, 12–17, and 18+ years)		The trial excluded 763 participants with a history of EVD (including survivors in PREVAIL III), those with a temperature of more than 38 ºC, and women who were pregnant or breastfeeding. The following additional exclusions were made for these analyses: (1) participants with a history of high blood pressure, diabetes or cancer; (2) participants with HIV or syphilis infection based on blood testing…				x			x	yes	no	yes (12-17)	yes (6-11)	no	na	haematology and biochemistry assays	a complete blood count was obtained with differential and platelet count, aspirate aminotransferase, alanine aminotransferase, creatinine, potassium, chloride and sodium	hematology & clinical chemistry RIs	1	0	1	1	0	1	0	0	8		CLSI (authors referred to it by old name, NCCLS)	CLSI	Hematology using Cell Dyn Ruby (Abbott Diagnostics, Abbott Park, Illinois, United States), and chemistries using Trademark name for Alfa Wassermann’s first chemistry analyzer (ACE) Alera or ACE Axcel (Alfa Wassermann, West Caldwell, New Jersey, United States)	The authors report that high percentage of both adults and children/adolescents would be classified as having high serum chloride levels based on the US reference standard (shown in Table 3 in the paper). Similarly, several haematology factors would be classified as out of range for both adults and children/adolescents using the US standard. A high percentage of both children/adolescent and adult…		x	yes			Second lit search
Onyekwelu 2021	2016	Nigeria	240	240 of 245 women of reproductive age attending 6 primary health‑care facilities in Abuja, Nigeria selected using multistage sampling technique (limited description of sampling technique)	15-49		Enrolled women without pre‑existing medical conditions such as chronic hypertension, not on any form of calcium supplementation and had no bone metastasis of carcinomas. Women on tamoxifen, thiazide and those who were pregnant were also excluded. Five participants were eventually excluded from the analysis due to obesity and underweight. No laboratory screening tests reported.								yes, women	no	No (included with adults)	no	no	NA	Serum total protein, Serum albumin, Measured Total calcium, Corrected total calcium	Serum total protein, Serum albumin, Measured Total calcium, Corrected total calcium	clinical chemistry RIs	0	0	0	0	0	1	0	0	4		CLSI	CLSI	The serum PH, ionised calcium and total calcium were measured using ionised selective electrodes (Stat‑profile PrimeR‑Novabiomedical), while serum total calcium, protein and albumin were assayed spectrophotometrically (SpectronicR 20D).	No						Second lit search
de Koker 2021	2016-2017	South Africa	662	662 of 774 prospective voluntary blood donors sampled conveniently, 62% female	18-60	774 met initial screening & questionnaire criteria, remainder screened out	Completed blood donor screening & questionnaire, had to meet routine donor criteria, including irregular blood pressure or pulse rate. Screened for HBV, HCV, HIV, syphilis. No mention of pregnancy (presumed not pregnant)	x	x		x			x	yes	no	no	no	no	NA	Hematological reference intervals	Hb, RCC, Hct, MCV, mean cell Hb, MCHC, platelet count, WBC and 5-part differential (neutrophils, lymphocytes, monocytes, eosinophils, basophils), serum ferratin	hematology RIs	1	0	0	0	0	0	0	0	13		CLSI with methods to identify outliers	CLSI and other	XN-1000 instrument (Sysmex Corp, Japan)	Compared with data from two studies and the NHLS, all from South Africa. No statistical testing was reported. No quantification of differences is made.			yes			Second lit search
Sing'oei 2021	2017-2018	Kenya	299	299 of 579 (many excluded for missing data) from a prospective observational HIV incidence cohort study. Limited details on the sampling strategy were reported (from the discussion: self-selected population, representative of participants willing to participate in a clinical trial, enrolling adults without HIV from the general population including fisher folk communities and sex workers)	18-35		All participants underwent medical history-taking, physical examination and tests for HIV, malaria, syphilis, schistosomiasis, and hepatitis B and C. Female participants also underwent pregnancy testing. Participants who were living with HIV, pregnant, or had significant medical conditions were excluded from the study. Additionally, participants with syphilis, hepatitis B, hepatitis C, or malaria…	x	x		x	x	x	x	yes	no	no	no	no	NA	Absolute WBC counts and percentages for WBC differentials (neutrophils, lymphocytes, monocytes, eosinophils, and basophils), RBC with related parameters (hemoglobin, hematocrit, MCV, MCH, MCHC, and RDW), and platelet counts; clinical chemistries included ALT and creatinine; CD4 T cell counts were also done.	Absolute WBC counts and percentages for WBC differentials (neutrophils, lymphocytes, monocytes, eosinophils, and basophils), RBC with related parameters (hemoglobin, hematocrit, MCV, MCH, MCHC, and RDW), and platelet counts; clinical chemistries included ALT and creatinine; CD4 T cell counts were also done.	hematology & clinical chemistry RIs	1	1	1	1	0	0	0	0	17		CLSI (though not formally cited in methods)	CLSI and other	Hematology parameters were determined from whole blood using a Coulter Ac•T™ 5diff CP analyzer (Beckman Coulter, Paris, France). Chemistries were determined using the cobas1c 311 biochemistry analyzer (Roche, Mannheim, Germany). CD4 counts were determined using the point of care Pima™ Analyzer (Alere Technologies, Jena, Germany)	The authors comare their results to three other studies in Kenya, and results from the USA. No statistical testing was reported. Comparisons were reported in a table, selected differences were quantified in the text.		x				Second lit search
Abbam 2021	2019-2020	Ghana	992	population-based cross-sectional study, randomly selected healthy voluntary blood donors from the four eco-geographic zones (Coastal Savannah, Rain Forest, Savannah and Transitional)	18-59	992 of 1227 healthy adult voluntary blood donors	general health status questionnaire (adapted from the CLSI Guidance Document C28A2). Pregnant and breastfeeding mothers, obesity (BMI >29 kg/m2), evidence of medication use, use or abuse of alcohol and tobacco, presence of acute/chronic disease conditions, history of blood donation or transfusion within the last 3 months, surgery or hospitalization within the last 1 to 6 months, incomplete labora…	x	x			x		x	yes	no	no	no	no	NA	haematology and biochemistry assays	RBC, Hb, HCT, MCV, MCH, MCHC, RDW-CV and RDW-SD, platelet count, WBC, lymphocyte counts-absolute and percentage, monocyte count- absolute and percentage, neutrophil counts-absolute and percentage, eosinophil counts-absolute and percentage, and basophil counts-absolute and percentage. AST, ALT, ALP, GGT, BID, direct bilirubin, albumin, total protein, total cholesterol, triglyceride, high density l…	hematology & clinical chemistry RIs	1	0	1	1	1	0	0	0	24		The RIs were non-parametrically determined at 2.5th and 97.5th percentiles in accordance with the CLSI Guidance Document C28A2. Outliers estimated using the absolute difference between the most extreme distribution and the next value (D) and the Range (maximum-minimum) (R). Outliers were retained when D/R<0.33 [8].	CLSI and other	YUMIZEN H500 (5-part differential) haematology auto analyzer (HORIBA ABX, France). DIALAB Autolyser (DIALAB GmbH, Austria)	Compared by eco-geographical zones within Ghana. The percentage out of range (OOR) values of the study RIs were computed, the proportion of normal Ghanaian adults whose haematology and biochemistry laboratory results would have been described as abnormal when the accompanying RIs provided by HORIBA (haematological) and DIALAB (biochemistry) are used. No statistical testing was reported.		x	yes	Significant		Second lit search
Angelo 2021	2019	Ethiopia	139	healthy, term newborns with normal birth weight born to apparently healthy pregnant mothers who had met the eligibility criteria. Convenient non-probability sampling technique	newborn (37–42 weeks)	139, 67 (47.9 %) males and 72(51.8 %) females	mothers aged 18 to 45 years were recruited in the study. Mothers with the following conditions were excluded: those with medical conditions like infectious (e.g. Hepatitis B, HIV, Syphilis), chronic illness (e.g. Insulin-dependent diabetes mellitus), obstetric (e.g. less than six months from abortion, preeclampsia), psychological problems and social habits (e.g. smoking, heavily alcohol drinking).	x			x			x	no	no	no	Yes, newborn	no	NA	Hematological reference intervals	WBC, RBC, HGB, HCT, MCV, MCH, MCHC, PLT, LYM, MXD, NEU, RDW, PDW, and MPV	hematology RIs	1	0	0	0	0	0	0	0	14		CLSI	CLSI	Sysmex KX-21 N (Sysmex Corporation, Kobe, Japan)	Compared against the RIs included with Sysmex KX 21, RIs from Sudan, Nigeria, Saudi Arabia, Pakistan. No statistical testing was reported. No quantification of differences is made.			yes			Second lit search
Gebereh 2021	2019	Ethiopia	360	360 of 600 healthy pregnant women recruited by convenience sampling technique	18-45		Well-defined exclusion and partitioning criteria (gestational age, in trimesters, 120 women in each trimester) before the selection of the reference individual. Exclusions included current health status, blood pressure, diabetics, treatment (medication), working with hazardous chemicals, alcohol intake, presence of inherited health disorder in the family, tuberculosis, lymphadenopathy, weight los…	x	x		x	x		x	no	yes	no	no	no	NA	immunological and hematological parameters	Differential count (Neutrophils, Lymphocyte, Eosinophil, Monocyte, and Basophil), Hb, Hct, MCV, MCH, MCHC. The immunological parameters were CD4+ cell absolute counts, CD4+ cell percentage	hematology RIs	1	1	0	0	0	0	0	0	12		CLSI	CLSI	Cell-Dyn Ruby (Abbott Laboratories, Chicago, IL, USA) a five parameter automated hematology analyzer; BD FACS presto cartridge (Becton Dickinson, San Jose, CA, USA)	No	across trimesters		yes			Second lit search
Sissay 2021	2019	Ethiopia	472	472 of 513 apparently healthy adults of both sexes and pregnant women (n=157). Volunteers were recruited by outreach workers in randomly selected communities to get sample representative of the region.	non-pregnant: 18-65, pregnant: 15-49		Subjectively feel healthy, and have normal records of vital sign and physical examination. All participants were screened for malaria, HIV, Hepatitis B surface antigen, Hepatitis C antibody, Treponema pallidum. CRP was measured using a qualitative test, abnormal CRP results screened out. Also excluded: hypertension, diabetes mellitus, chronic gastritis, cancer, cardiac illness, bleeding disorders…	x	x		x	x		x	yes	yes	no, included with adults	no	no	NA		WBC, mixed cells count, granulocytes, lymphocytes, RBC, Hgb, Hct, MCV, MCH, MCHC, RDW, platelets count, MPV, and PDW.	hematology RIs	1	0	0	0	0	0	0	0	18		CLSI and other	CLSI and other	Mindray BC-3000 Plus automated hematology analyzer (Mindray Bio-medical electronics Co., Ltd., Shenzhen, China)	The authors comare their results to 'current practice' RIs in use regionally, included in the package insert of the analyzer (additional details on source population(s) not reported). Percent out of range values from the current study are shown against current practice RIs. These results are also shown against results from Ghana, Zimbabwe, Mali, and Eritrea, though out of range percentages are no…		x				Second lit search
Nlinwe 2021	2020	Cameroon	350	The study participants were consecutively recruited from apparently healthy voluntary nonremunerated blood donors at the Bamenda Regional Hospital	18-60		All pregnant/lactating/menstruating women, those who were underweight (body mass index of ≤18.5), had lost ˃10% body weight in the past 6 months, had jaundice in the past 12 months, had a blood transfusion, sickle cell anemia, on any medication, and/or had an unexplained fever in the past 3 months were excluded from the study. Also, all those who tested positive for hepatitis B virus (HBV), hepat…	x	x		x	x		x	yes	no	no	no	no	NA	Hematological reference intervals	RBC, WBC, differential count (lymphocyte, monocytes, granulocytes [combined tally of neutrophils, eosinophils, and basophils]) HGB, HCT, MCV, MCH, MCHC, RDW_CV, RDW_SD, PLT, MPV, PDW, PCT	hematology RIs	1	0	0	0	0	0	0	0	19		CLSI (authors cited an older document, under NCCLS)	CLSI	Hematology done with the Urit 3300 autoanalyser (Urit Medical Electronic (Group) Co., Ltd, Guilin, China)	No						Second lit search
Osunkalu 2014	Not reported	Nigeria	365	Pregnant (n=294) and not pregnant (n=71) age-matched women attending the Nigerian Air Force Hospital, no description of recruitment. CS	Mean ages 28-30, no ranges given	294 Pregnant & 71 not pregnant Nigerians at the Nigerian Air Force Hospital Antenatal Clinic, Ikeja, Lagos	Those with positive history and clinical evidence of past or present thrombo-embolic disorders, cardio-respiratory disorders, metabolic and chronic inflammatory conditions, history of bleeding disorders,use of contraceptives and non-steroidal anti-inflammatory drugs, smokers, and alcoholics were excluded from the study and also Injury requiring hospitalization or an emergency room management or s…	x	x					x	yes	yes	no	no	no	NA	D-dimer & some chemistries, but chemistries do not have Ris done	D-dimer, PT, Platelet counts, INR (international normalized ratio based on PT results), aPTT, AST, ALT	hematology RIs	1	0	0	0	0	0	0		1	Note: ONLY D-dimer has RI shown, all other tests are not shown as Ris	Other. Reference ranges were estimated non-parametrically using the Reference Value Advisor V 2.1. Small sample sizes (when stratified by trimester)	Other	Hitachi chemistry analyzer	No			no		Include	African Reference Ranges	Is this relevant for clinical trials? VK: AST and ALT are relevant for trials, the abstract does not mention calculation of reference ranges for these parameters, a full text review will be required.	matched (3)	Include		Nigeria	No
Pennap 2011	Not reported	Nigeria	444	University students, no description of recruitment. CS	15-44	444 subjects (40% female, mean age = 26 years)	Participants who were either HIV-, HBV- or HVC-positive or who had apparent signs or symptoms of ill-health were excluded from the study. Volunteers who indicated that they were on immunomodulatory drugs or had a history of idiopathic CD4þ T-lymphocytopenia were also excluded.	x	x					x	yes (?)	no (?)	No (included with adults)	no	no	NA	CD4+ T lymphocyte reference values	CD4+ T cells	hematology RIs	1	1	0	0	0	0	0		1		other. The mean and standard deviation (SD) of the CD4þ T cells were calculated.	Other	BD FACScount cytometer	No			no		Include	African Reference Ranges	Need full text ref	matched (3)	Include		Nigeria	No
Adoga 2012	Not reported	Nigeria	1123	Adults from urban and rural areas, no description of recruitment	Mean age = 24.4, no ranges given	1123 subjects [mean age = 24.4 (± 11.2) years]	Participants who were HIV, HBV or HCV positive, or who had apparent signs or symptoms of ill-health were excluded from the study. Pregnant women and volunteers who indicated that they were on immunomodulatory drugs or had a history of idiopathic CD4+ T lymphocytopenia were also excluded.	x	x					x	yes	?	no	no	no	NA	CD4- and CD3-T lymphocyte reference values	CD4+, CD3+ T cells	hematology RIs	1	1	0	0	0	0	0		2		other. Not proper RIs, just mean and standard deviation (SD) of the CD4 and CD3 T cells were calculated	Other	BD FACScount cytometer	No			no		Include	African Reference Ranges Infectious Diseases		matched (3)	Include		Nigeria	No
Maphephu, 2011	Not reported	Botswana	309	Adult anonymised residual blood samples from blood donors	16-60	309 blood donors from an urban and peri-urban population, 42% women	A professional health counsellor carries out a pre-donation confidential assessment to determine eligibility to donate blood and prior history of diseases, medications, sexual behaviour, cigarette smoking, alcohol consumption and illicit drugs. All the blood collected was tested for presence of HIV and hepatitis A, B and C viruses, and screened for sexually transmitted infections.	x	x	x	x			x	yes	?	no, included with adults	no	?	?	total cholesterol, HDL cholesterol and non-HDL cholesterol	Total cholesterol, HDL cholesterol, non-HDL cholesterol	clinical chemistry RIs	0	0	0	0	1	0	0		3		NCCLS/CLSI, 1995, 2001	CLSI	COBAS Integra 400	The authors compare the cut-off values of total cholesterol concentration in a table showing their Batswana results and those from North American populations according to recommendations of the Laboratory Standardization Panel of the National Cholesterol Education Program. No statistical testing was reported. Comparisons were reported in a table, differences were not quantified.			yes	Significant	Include	ad hoc review of un-indexed (I think?) journals	Limited description of source population (blood donors)	matched (3)	Include		Botswana	Yes
Troy 2012	Not reported	Zimbabwe	542	Infants as part of another study, no description of recruitment. Prospective study	3m, 5m, & 9m (same infants)	542 blood samples from 269 HIV-uninfected, black, Zimbabwean infants at 3, 5 and 9 months of age	HIV-infected (PCR), reported as being currently ill on the questionnaire accompanying the blood draw, or with insufficient blood drawn to test for hematologic and immunologic values, were excluded.							x	no	no	no	yes, same infants at 3, 5, 9m	no	NA	Hematologic and immunologic parameters	WBC, lymphocytes, CD4+ T cells, hemoglobin, MCV, platelets	hematology RIs	1	1	0	0	0	0	0		6		other. The 90% reference interval was defined as an interval whose lower and upper bounds corresponded to the 5th and 95th percentiles	Other	Sysmex KX-21N Automated Hematology Analyzer (Sysmex Co. Ltd, Kobe, Japan); Partec Cyflow Counter (Partec GmbH, Munster, Germany)	For each value, the percentage of infants with values outside the normal range, as defined by a Text book published in the USA, was calculated. When the age of the study infants did not correspond to those in the reference normal ranges, ranges from adjacent ages were combined using the lowest and highest values to create the broadest range. The presence and degree of toxicities for WBC, hemoglob…		x	yes	Significant	Include	African Reference Ranges		matched (3)	Include		Zimbabwe	Yes
Amah-Tariah 2011	Not reported	Nigeria	220	Pregnant women first time attendees to ANC clinic	18-42	220 ante-natal clinic attendees in Port Harcourt divided into 73, 75 and 72 subjects in the first, second and third trimester of pregnancy	apparently healthy pregnant subjects. No subject had a history of haematinic or any other mineral supplementation during the course of the present pregnancy prior to recruitment into the study. No subject had a history of vaginal bleeding during the course of the present pregnancy and none had received any form of blood transfusion within the past eight months. No laboratory screening tests repor…								no	yes	no	no	no	NA	serum iron, unsaturated and total iron binding capacity, serum transferrin, percent transferrin saturation, red cell distribution width, platelet count, mean platelet volume, platelet distribution width, plateletcrit and platelet large cell ratio in the 3 trimesters of pregnancy	Serum iron, iron binding capacity, serum transferrin, percent transferrin saturation, red cell distribution width, platelet count, mean platelet volume, platelet distribution width, plateletcrit, platelet large cell ratio	hematology RIs	1	0	0	0	0	0	0		10		Other. No RI calculated. Results presented as mean ± standard deviation. Statistical differences in the values of each hematological parameter at the different trimesters of pregnancy were determined using the one-way analysis of variance	Other	Prestige 24i automated clinical analyzer (Tokyo Boeki Medical System Ltd. Tokyo, Japan)	No			no			African Reference Ranges		master only (1)	Include		Nigeria	No
Asare 2012	Not reported	Ghana	4733	Adults, randomly selected from Urban areas	25-65	4733 (male/female ratio = 1:1.5) , 25-65 years were selected by cluster sampling from three communities in the Greater Accra Region, Ghana	Those on medication, pregnant, or those who had diabetes, jaundice or renal failure just to mention a few (complete list not reported), were excluded. No laboratory screening tests reported.								yes	?	no	no	no	na	Fasting Blood Glucose (FF), 2-hour post-glucose plasma glucose (2HPP), total cholesterol (TCHOL), high density lipoprotein cholesterol (HDL-C), low density lipoprotein cholesterol (LDL-C), triglycerides (TG), uric acid (UA), urea (U), albumin (ALB), alkaline phosphatase (ALP) were measured	Fasting Blood Glucose, 2HPP, total cholesterol, HDL cholesterol, LDL cholesterol, TG, UA, U, albumin, ALP	clinical chemistry RIs	0	0	1	1	1	0	0	1	10		NCCLS/CLSI	CLSI	Erba Smartlab Automatic Chemistry Analyzer (Erba, TransAsia, India)	Brief mention at the end of the discussion that the wide deviation from the manufacture’s RIs supports our views that local RIs are critical to proper laboratory diagnosis. The assay platforms used in this study are from the UK and from India. No statistical testing was reported. Comparisons were reported in a table, differences were not quantified.			no		Include	African Reference Ranges	No pdf/full text	matched (3)	Include		Ghana
Enawgaw 2018	Not reported	Ethiopia	967	Adult blood donors selected by convenience sampling	18-61	blood donors	Good health assessed through exam and questionnaire. Donors were screened for infectious diseases (HIV, Hepatitis B virus, Hepatitis C virus and syphilis ) by blood bank. We excluded individuals known to have diabetes mellitus, chronic renal insufficiency, hypertension, ischemic heart disease, anaemia, thyroid or liver disease; those taking pharmacologically active substances or any prescription …	x	x		x			x	yes (18-61)	no	no	no	no	NA	WBC, platelet, RBC, haemoglobin (Hgb), PCV, CD4 (count and %), MCV, MCH, MCHC, RDW, MPV	WBC, platelet, RBC, Hb, PCV, CD4+ T cells, MCV, MCH, MCHC, RDW, MPV	hematology RIs	1	1	0	0	0	0	0		11		Other, no mention of guidelines	Other	CELL-DYN 1800 (Abbott Laboratories Diagnostic Division, USA); BD FACS Count system (Becton Dickinson, San Jose, CA, USA)	Presented in the discussion, the authors compare their results to RIs from elsewhere in Ethiopia, Kenya, eastern and southern Africa, Ghana, Tanzania, Togo the USA and the text book Rodak's Haematology (published in the USA). No statistical testing was reported. Comparisons were reported in a table, differences were not quantified.			yes	NA		African Reference Ranges			Include		Ethiopia	Yes
Eshete 2016	Not reported	Ethiopia	336	Adult blood donors selected using convenient sampling methods	18-58	336 blood donors. age range between 18-58 years	No description of health, no laboratory screening tests reported. 5.2% were excluded "due to infection"								yes	No? Unclear	no	no	no	NA	hematologic and lipid profiles	White blood cell, Red blood cell, Hemoglobin, Hematocrit, Mean corpuscular volume, Mean corpuscular hemoglobin, Mean corpuscular hemoglobin concentration, Mean platelet volume, Platelet count, Total cholesterol, Triglyceride, HDL, LDL	hematology RIs	1	0	0	0	1	0	0		13		Other	Other	Automated Sysmex KX 21 hematology analyzer; Cobas Integra 400 plus clinical chemistry analyzer.	Compared against reference values being used in clinical practice (no details provided - "values being used in clinical practice"), including comparisons by sex, age. Multiple tests reported (t- test for internal comparisons across gender, Mann-Whitney, Kruskal-Wallis rank test, and kennel’s correlation). The authors report that hematological and lipid variables obtained were statistically signif…	x	x	yes	Significant	Include	African Reference Ranges	Need full text ref	matched (3)	Include		Ethiopia	Yes
Payne 2020	Not reported	South Africa	381	Children from a Child Wellness Clinic in informal settlement, attendance was voluntary, limited description of recruitment	2w-13y, mulitple stratifications	381 HIV-uninfected children aged between 2 weeks and 13 years of age	Attendance at the CWC was voluntary, and the criteria for recruitment were that the child was well at the time with no chronic medical condition or prescription medications, registered at the health clinic, and attended with their biological mother and hand-held medical record. Maternal HIV-exposure was not excluded. HIV positive children were not included.							x	no	no	Yes? (12-13)	Yes (2w - 13 years)	no	NA	immunological reference intervals	Specific lymphoid subsets assessed included total CD3+, CD3+/CD4+, CD3+/CD8+, CD3-/CD56+, CD16+/56+, CD3+/HLA DR+, CD3+/CD4+/HLA DR+, CD3+/CD8+/HLA DR+, CD3+/CD4+/45RA+, CD3+/CD4+/45RO+, CD3+/CD8+/45RA+, CD3+/CD8+/45RO+, CD19+	hematology RIs	1	1	0	0	0	0	0		13		other. Aim to compare ranges in this study to those of other studies, unfortunately Ris are not well defined - either medians with 90% or 95% RIs? Contact authors for better definition of Table 3 RIs?	Other	Becton Dickinson FACSCaliburTM	The goal of this work was to compare immunological reference intervals for children from Europe (2 studies, Germany and The Netherlands) and the US (1 study) with South African children to explore whether healthy children living in settings with high rates of infectious diseases have different baseline immunological parameters. Increased activated T-cells, and natural killer cells were seen in th…	x	x	yes	Significant	Include	African Reference Ranges	Didn't calculate RI's per se, but did compare their results to those in the US and Europe. Ages stratified to compare with other work	matched (3)	Include		South Africa	Yes
Miri-Dashe 2014	Not reported	Nigeria	383	Adults (blood donors) and pregnant women (ANC clinic attendees) selected during a blood drive, "apparently healthy" not fully defined	18-65	383 participants, 124 (32.4%) males, 125 (32.6%) non-pregnant females (blood donors) and 134 pregnant females (35.2%)	Excluded positive for HIV rapid test, HBsAg, HCV and Syphilis or donated / received blood transfusion in the previous month. "Healthy" not well defined beyond lab tests	x	x		x			x	yes	yes	no	no	no	NA	hematology and clinical chemistry	WBC, RBC, Hb, PCV, platelets, lymphocytes, neutrophils, eosinophil, basophils, MCV, MCH, MCHC, Na, K, Cl, HCO3, Urea, Creatinine, Glucose, AST, ALT, Total Bilirubin, Amylase, Total cholesterol, Triglycerides	hematology & clinical chemistry RIs	1	0	1	1	1	1	1		25	The 3-part machine does not count for eosinophil and basophils counts. Therefore, manual differential count was done on well prepared thin blood films.	Other. Reference ranges were calculated using nonparametric methods. The medians were calculated and reference values were determined at 2.5th and 95th percentiles.	Other	Sysmex KX-21N (Sysmex Corporation Kobe, Japan); Vitros 350 fully automated Chemistry Analyzer (Ortho-clinical Diagnostic)	No			no		Include	African Reference Ranges		matched (3)	Include		Nigeria	No
Lawrie 2015	Not reported	South Africa	381	Children during a clinical pediatric study unpublished at the time, no description of recruitment.	2w-12y	207 female and 174 male HIV-uninfected children living in an informal settlement in Cape Town	HIV-uninfected children, clinically healthy, no medications, and well nourished as confirmed by doctor							x	no	no	no	yes (2 weeks - 12.6 years)	no	NA	children’s full blood count and lymphocyte subset reference intervals	WBC, lymphocytes, monocytes, eosinophils, neutrophils, basophils, RBC, Hb, Hct, MCV, RDW, platelets, absolute lymphocyte subsets using the following directly labelled antibodies CD3 APC, CD3 FITC, CD16 PE, CD19 FITC, CD45 PerCP, CD45RO PE, CD45RA FITC, HLA DR APC (BDIS), CD4 FITC, CD8 PE, CD56 PE	hematology RIs	1	1	0	0	0	0	0		36		The Clinical and Laboratory Standards Institute Approved Guideline CLSI (3rd edition) for defining and establishing reference intervals was used to determine and calculate the reference intervals	CLSI	FACSCalibur flow cytometer (Becton Dickinson, USA); Beckman Coulter LH-750 Haematology Analyser (Beckman Coulter, USA)	The authors compare their results to those reference intervals currently in use by the South African NHLS. Although median and 95% CI values differed slightly, physiological trends for red cell, platelet, white blood cell differential and lymphocyte subsets were similar to international reference intervals currently in use at the NHLS, and support continued use of international paediatric referen…			yes	Significant	Include	African Reference Ranges		matched (3)	Include		South Africa	Yes
Dosoo 2012	Not reported	Ghana	625	Adults randomly selected from DSS	18-59	625 (49% women) adults between 18 and 59 years resident in the central part of Ghana randomly selected from DSS	General good health as determined by a clinician’s medical history and physical examination, excluded pregnant women. No laboratory screening tests reported								yes	no	no	no		NA	16 haematology and 22 biochemistry parameters were determined for this population	Haemoglobin, Haematocrit, RBC, MCV, MCH, MCHC, RDW, Platelets, PDW, WBC, Lymphocytes, Monocytes, Granulocytes, ALT, AST, ALP, Amylase, Creatine Kinase, GGT, LDH, Total Protein, Albumin, Total Bilirubin, Direct Bilirubin, Cholesterol, Glucose, Iron, Triglycerides, Urea, Creatinine, Uric Acid, Chloride, Phosphorus, Potassium, Sodium	hematology & clinical chemistry RIs	1	0	1	1	1	1	0	1	38		based on the Clinical Laboratory and Standards Institute (CLSI) guidelines	CLSI	Vitalab Selectra E Clinical Chemistry analyser (Vital Scientific, The Netherlands); ABX Micros 60 analysers (Horiba-ABX, Montpellier, France)	The authors compare their results to those from the platform package inserts(i.e., causasian), elsewhere in Ghana, Kenya, Tanzania, eastern and southern Africa (Kenya, Rwanda, Uganda and Zambia) and the USA. Compared to other references, the reference values for haemoglobin, haematocrit, red blood cell counts and urea are lower in the Kintampo study area. Out of range values are shown compared to…		x	yes	Significant	Include	African Reference Ranges		matched (3)	Include		Ghana	Yes
		0	:Unique countries				18	37	29	1	18	20	4	53	55	9	13	22	0	3				67	23	32	30	17	17	5	15						0	5	21	50									43
		23	:Ethiopia				22.5	46.25	36.25	1.25	22.5	25	5	66.25								19	<CD4 counts	83.75	28.75	40	37.5	21.25	21.25	6.25	18.75			36		<- other
																																		46		<- CLSI	24	< No comparisons
																																		5		<- C-RIDL	9

## Sheet: abbreviations
List of Parameters and abbreviations
2HPP	2-hour post-glucose plasma glucose (2HPP)
ALB	albumin
ALP	alkaline phosphatase
ALT	alanine aminotransferase
aPTT	activated partial prothrombin time
AST	aspartate amino transferase
BUN	blood urea nitrogen
C3	complement component 3
CBC	complete blood count
CK	creatine kinase
Cl	chloride
CO2	carbon dioxide
Cr	creatinine
CRP	c-reactive protein
FBS	fasting blood sugar
Fe	iron
GGT	gamma-glutamyl transferase
Hb	haemoglobin
HCO3	bicarbonate
Hct	haematocrit
HDL	high density lipoprotein cholesterol
K	potassium
LDH	lactate dehydrogenase
LDL	low-density lipoprotein cholesterol
MCH	mean corpuscular haemoglobin
MCHC	mean cell haemoglobin concentration
MCV	mean cell volume
MID	basophils, eosinophils, and monocytes
MPV	mean platelet volume
MXD	basophils and eosinophils
Na	sodium
NK	natural killer cells
NRBC	nucleated red blood cell count
PCT	plateletcrit
PCV	packed cell volume
PDW	platelet distribution width
P-LCR	platelet larger cell ratio
PT	prothrombin time
RBC	red blood cells / erythrocytes
RDW	red cell distribution width
TF	transferrin
TG	triglycerides
U	urea
UA	uric acid
WBC	total white blood cell count / leukocytes
γ-GTP	γ-glutamyl-transferase

## Sheet: analysis platforms
platforms	N
ABX Micros 60 Hematology Analyzers (Horiba-ABX, Montpellier, France).	2
ABX Pentra 60 Hematology Analyzers (Horiba-ABX, Montpellier, France).	2
Coulter ACT 5Diff CP analyzer (Beckman Coulter, France).	2
Hitachi 902 (Hitachi, Roche diagnostics D-68292 Mannheim Germany)	2
Not reported	2
Sysmex XT2000I (Symex Europe D-22848Nordersted, Germany)	2
Vitalab Selectra E Clinical Chemistry analyser (Vital Scientific, The Netherlands).	2
Vitalab Selectra Junior (Vital Scientific, Dieren, Netherlands)	2
Beckman Coulter: AU 480 Chemistry System	3
VITROS 350 analyser (Ortho Clinical Diagnostics, USA).	3
CELL-DYN 1800 (Abbott Laboratories Diagnostic Division, USA).	5
Cobas Integra 400 plus biochemistry analyser (Roche Diagnostics, Germany)	5
Beckman Coulter ACT 5 diff CP Haematology analyser (Beckman Coulter, USA)	6
BD FACS Count cytometer	7
BD FACSCalibur (BD Biosciences, San Jose, CA, USA)	8
Sysmex KX-21N (Sysmex Corporation Kobe, Japan) automated analyzer	10
ABX MIRA PLUS analyser.
Beckman Coulter AU 5800 (Brea, California, US)
Beckman Coulter HmX haematology analyzer
Beckman Coulter LH-750 Haematology Analyser (Beckman Coulter, USA).
Beckman Coulter CX5 Chemistry analyser (Brea, California, USA)
Biosystem 25 A (Biosystem, Spain) fully automated clinical chemistry analyzer
CELL-DYN 3700 sample loader (ABBOTT, USA).
Centaur-XP/Siemen
Cobas C111 (Roche Diagnostics, Mannheim, Germany)
Coulter counter analyzer (Coulter Ac T diff, Beckman Coulter, Miami, FL).
Dimension Vista 1500 Intelligent Lab System (Siemens)
DXI (Brea, California, US) for immunoassays
Erba Smartlab Automatic Chemistry Analyzer (Erba, TransAsia, India)
Hemo-Control EKF Diagnostic Analyser on whole blood
Hitachi chemistry analyzer
Humalyzer 2000 Chemistry analyzer (Human GmBH Diagnostica Worldwide, Wiesbaden, Germany).
Human star 80 (Gesellschaft fur Biochemica und Diagnostica, Germany)
HumaStar 300 analyzer (Human diagnostics worldwide, Germany)
KX-21, (Sysmex Coporation, Germany) automated hematology analyzer .
Mindray BS 200 clinical chemistry autoanalyzer (Germany)
Mindray BS-200E full automated clinical chemistry analyzer
MindrayBC320 (Mindray Biomedical electronic Corporation, China).
Partec Cyflow Counter (Partec GmbH, Munster, Germany) to determine lymphocyte subsets
Pentra DX Nexus (Horiba-ABX, Montpellier, France).
Piccolo® xpress™ Chemistry Analyzer (USA).
Prestige 24i automated clinical analyzer (Tokyo Boeki Medical System Ltd. Tokyo, Japan)
Quintus 5-part Haematology analyser (Boule Medical AB, Sweden).
Roche Cobas 6000 instrument (manufactured in Japan).
Roche Integra 400plus analyzer
Sysmex KX 4000i haematology analyzer (Sysmex Corporation, Kobe, Japan)
Sysmex SF-3000 automated hematology analyzer was used for whole-blood analysis of hematological parameters.
Sysmex XE-2100 (Sysmex, Kobe, Japan).
Sysmex XN 1000 automated hematology analyzer.
Sysmex XN10 instrument (manufactured in Germany) .
Sysmex XN-1000 analyzer
Sysmex XP-300
Sysmex XS-500i hematology analyzer (Sysmex Corporation Kobe, Japan)
Sysmex XT1800i hematology analyzer (Symex, Kobe, Japan).
